# Supplementary material for: Nucleic-acid-base photofunctional cocrystal for information security and antimicrobial applications
Source: Nat Commun. 2024 Mar 22;15:2561. doi: 10.1038/s41467-024-46869-6 (PMC10959985; doi:10.1038/s41467-024-46869-6)
Supplement: Supplementary file 4 — Source data [file 41467_2024_46869_MOESM4_ESM.xlsx]

## Sheet: Figure 2a
Figure 2a
	U	U-MA	U-B
330	0.08027	0.07658	0.04064
330.5	0.08728	0.08879	0.03924
331	0.08689	0.09697	0.04412
331.5	0.09575	0.10513	0.04578
332	0.09461	0.11835	0.04829
332.5	0.09544	0.11915	0.05429
333	0.10669	0.13077	0.05324
333.5	0.10391	0.1408	0.05688
334	0.11038	0.14586	0.05791
334.5	0.12052	0.15469	0.05952
335	0.12339	0.15938	0.06254
335.5	0.12147	0.16752	0.06555
336	0.13018	0.1804	0.06876
336.5	0.12956	0.1773	0.07541
337	0.13496	0.19212	0.07942
337.5	0.1467	0.19879	0.07387
338	0.14123	0.20238	0.08111
338.5	0.145	0.20742	0.07301
339	0.16609	0.20962	0.08443
339.5	0.15674	0.20882	0.08695
340	0.16601	0.21552	0.08103
340.5	0.17065	0.22091	0.08864
341	0.17977	0.22275	0.08689
341.5	0.17731	0.22762	0.09377
342	0.18677	0.21985	0.09538
342.5	0.19055	0.22968	0.09436
343	0.17987	0.23555	0.0961
343.5	0.20188	0.23027	0.10172
344	0.2045	0.23978	0.0965
344.5	0.21421	0.25246	0.1061
345	0.20992	0.25401	0.10103
345.5	0.2201	0.26014	0.10793
346	0.2317	0.26863	0.11462
346.5	0.22993	0.283	0.11208
347	0.2335	0.29215	0.11581
347.5	0.24123	0.30254	0.11498
348	0.23257	0.30309	0.11477
348.5	0.24104	0.31372	0.1172
349	0.23792	0.32424	0.12104
349.5	0.23207	0.32345	0.12197
350	0.23718	0.32277	0.1256
350.5	0.23732	0.32715	0.12575
351	0.24813	0.33544	0.12849
351.5	0.23924	0.33236	0.13183
352	0.2554	0.34068	0.13602
352.5	0.2447	0.33359	0.13069
353	0.24222	0.35036	0.13483
353.5	0.2449	0.35578	0.14061
354	0.26747	0.35847	0.14297
354.5	0.26983	0.36197	0.13877
355	0.27607	0.36296	0.14691
355.5	0.25556	0.37117	0.14851
356	0.26279	0.37598	0.15029
356.5	0.26591	0.3808	0.14711
357	0.27737	0.37838	0.15178
357.5	0.27616	0.38276	0.16637
358	0.28862	0.37657	0.16348
358.5	0.29138	0.37871	0.17203
359	0.28968	0.37914	0.18012
359.5	0.30355	0.38705	0.18176
360	0.31285	0.38491	0.18271
360.5	0.33127	0.39985	0.18898
361	0.35626	0.41	0.1997
361.5	0.36679	0.43196	0.2137
362	0.37321	0.46912	0.2122
362.5	0.39486	0.49923	0.23031
363	0.40475	0.54434	0.24435
363.5	0.40903	0.5895	0.25116
364	0.43342	0.63315	0.26038
364.5	0.46482	0.66811	0.27528
365	0.46132	0.71598	0.29827
365.5	0.47743	0.75071	0.31288
366	0.49324	0.77936	0.31909
366.5	0.49603	0.80034	0.37073
367	0.51152	0.81273	0.37696
367.5	0.51066	0.81867	0.40572
368	0.53254	0.83264	0.43479
368.5	0.53856	0.84071	0.44932
369	0.53731	0.84334	0.48664
369.5	0.55834	0.84298	0.50581
370	0.5743	0.8478	0.53065
370.5	0.60749	0.848	0.5379
371	0.59773	0.84013	0.55515
371.5	0.5991	0.86085	0.60784
372	0.62374	0.85224	0.60404
372.5	0.64588	0.85383	0.62148
373	0.64931	0.86174	0.65133
373.5	0.66847	0.86457	0.66917
374	0.68168	0.86661	0.70149
374.5	0.71671	0.86715	0.71346
375	0.71133	0.86431	0.73539
375.5	0.72235	0.86702	0.76162
376	0.77395	0.86886	0.77988
376.5	0.78549	0.86918	0.8001
377	0.78388	0.86114	0.82322
377.5	0.82775	0.8741	0.83798
378	0.83753	0.87392	0.86443
378.5	0.84402	0.87891	0.8744
379	0.86302	0.88892	0.85978
379.5	0.9107	0.903	0.88686
380	0.90616	0.92314	0.90723
380.5	0.93648	0.93623	0.93893
381	0.93838	0.95038	0.92415
381.5	0.95755	0.97467	0.92986
382	0.97343	0.98074	0.95298
382.5	0.95032	0.98894	0.94429
383	0.97249	1	0.97067
383.5	0.99282	0.99915	0.97737
384	0.99274	0.98999	0.98929
384.5	0.98551	0.98434	0.99684
385	0.98383	0.9843	0.99994
385.5	0.9719	0.97314	0.97713
386	1	0.96753	0.99915
386.5	0.99297	0.93926	1
387	0.98633	0.91963	0.98454
387.5	0.98593	0.91181	0.99511
388	0.9637	0.8956	0.99058
388.5	0.96819	0.87274	0.97165
389	0.94674	0.85424	0.97284
389.5	0.96309	0.84486	0.95577
390	0.93681	0.82553	0.95263
390.5	0.93919	0.79921	0.95691
391	0.93986	0.79616	0.93004
391.5	0.94324	0.77745	0.93544
392	0.92348	0.76784	0.92043
392.5	0.93053	0.76372	0.91776
393	0.92573	0.74083	0.9105
393.5	0.90776	0.73662	0.90385
394	0.90106	0.73148	0.89253
394.5	0.88972	0.72268	0.89666
395	0.8871	0.70856	0.88014
395.5	0.89038	0.69693	0.87093
396	0.88381	0.68507	0.86905
396.5	0.87029	0.67703	0.85241
397	0.86831	0.67115	0.84878
397.5	0.88064	0.66411	0.83761
398	0.87217	0.64835	0.82988
398.5	0.85989	0.64772	0.84624
399	0.85891	0.64325	0.8326
399.5	0.85024	0.6394	0.81627
400	0.83933	0.63145	0.80616
400.5	0.82305	0.62866	0.80918
401	0.82764	0.62357	0.78964
401.5	0.82015	0.6177	0.77682
402	0.82593	0.61562	0.77401
402.5	0.81311	0.60989	0.77265
403	0.7792	0.605	0.76269
403.5	0.78741	0.60159	0.76319
404	0.78155	0.59873	0.74462
404.5	0.77219	0.5865	0.73593
405	0.75908	0.58711	0.70778
405.5	0.77514	0.57592	0.73367
406	0.72684	0.57228	0.70369
406.5	0.74076	0.56667	0.70814
407	0.73806	0.56346	0.70017
407.5	0.73454	0.55495	0.70638
408	0.72101	0.54847	0.70234
408.5	0.70716	0.53678	0.67586
409	0.69416	0.53437	0.67964
409.5	0.69705	0.52608	0.67498
410	0.77247	0.59346	0.76488
410.5	0.76621	0.58557	0.7509
411	0.77169	0.57906	0.74329
411.5	0.73475	0.58303	0.73006
412	0.74719	0.57447	0.72139
412.5	0.73373	0.57648	0.71344
413	0.72861	0.5664	0.71003
413.5	0.72029	0.56978	0.71404
414	0.6932	0.56697	0.68628
414.5	0.68661	0.56954	0.68603
415	0.69384	0.56481	0.68444
415.5	0.671	0.56348	0.67485
416	0.6592	0.55769	0.66599
416.5	0.66392	0.55058	0.6453
417	0.63528	0.54005	0.65505
417.5	0.65722	0.52926	0.65221
418	0.63914	0.52369	0.6477
418.5	0.63277	0.52008	0.63473
419	0.63402	0.50898	0.62399
419.5	0.61653	0.50315	0.63057
420	0.61278	0.49327	0.61454
420.5	0.61956	0.48634	0.61554
421	0.58628	0.475	0.60072
421.5	0.59362	0.46849	0.60804
422	0.58212	0.46434	0.59161
422.5	0.59088	0.46177	0.58543
423	0.57321	0.45425	0.58467
423.5	0.58117	0.4483	0.58364
424	0.56938	0.45284	0.57997
424.5	0.55606	0.44567	0.5599
425	0.55784	0.44651	0.56927
425.5	0.55739	0.44045	0.5506
426	0.53614	0.4341	0.56312
426.5	0.54827	0.44407	0.54489
427	0.52802	0.43857	0.55179
427.5	0.52262	0.43429	0.53357
428	0.51261	0.42992	0.54002
428.5	0.50366	0.4352	0.53249
429	0.50594	0.42875	0.53091
429.5	0.49002	0.42329	0.52148
430	0.4872	0.42204	0.51312
430.5	0.47975	0.41827	0.50765
431	0.47353	0.41743	0.50593
431.5	0.46888	0.40845	0.50154
432	0.45858	0.40858	0.49967
432.5	0.46821	0.40731	0.49012
433	0.46413	0.40426	0.48191
433.5	0.45613	0.40464	0.47646
434	0.44621	0.40051	0.47272
434.5	0.43712	0.39574	0.47732
435	0.43216	0.38699	0.46581
435.5	0.42584	0.38408	0.46062
436	0.42108	0.38195	0.45995
436.5	0.41216	0.37736	0.44869
437	0.40785	0.37994	0.45597
437.5	0.40826	0.37575	0.44371
438	0.40915	0.37125	0.44294
438.5	0.39415	0.36759	0.44028
439	0.39964	0.36702	0.43538
439.5	0.38227	0.36769	0.43196
440	0.38648	0.3678	0.42997
440.5	0.37914	0.36778	0.42172
441	0.37623	0.36419	0.41649
441.5	0.37791	0.36203	0.41686
442	0.36995	0.358	0.41006
442.5	0.36403	0.36057	0.41477
443	0.35981	0.36193	0.41064
443.5	0.36047	0.35324	0.41045
444	0.36731	0.34569	0.39699
444.5	0.34606	0.35143	0.39712
445	0.3336	0.34439	0.39705
445.5	0.34444	0.34801	0.39344
446	0.32898	0.3402	0.39184
446.5	0.32828	0.33503	0.37906
447	0.33339	0.33773	0.37908
447.5	0.32758	0.33262	0.37576
448	0.33106	0.32739	0.37191
448.5	0.31906	0.32268	0.36447
449	0.31339	0.31421	0.3613
449.5	0.30811	0.30956	0.37052
450	0.30166	0.30318	0.36273
450.5	0.30828	0.30161	0.35006
451	0.30331	0.29943	0.35023
451.5	0.28464	0.29764	0.34173
452	0.29982	0.29531	0.34507
452.5	0.29844	0.29372	0.33838
453	0.28407	0.29138	0.34094
453.5	0.29087	0.29286	0.33787
454	0.28171	0.28875	0.35318
454.5	0.26771	0.29087	0.33366
455	0.29215	0.29236	0.33048
455.5	0.26533	0.28402	0.3283
456	0.26708	0.27893	0.33325
456.5	0.27861	0.28085	0.32441
457	0.26726	0.28138	0.33696
457.5	0.25932	0.27424	0.3256
458	0.2625	0.27701	0.31585
458.5	0.25904	0.27559	0.32849
459	0.25588	0.27444	0.31382
459.5	0.27168	0.27565	0.30985
460	0.27431	0.27171	0.32112
460.5	0.28791	0.27386	0.31427
461	0.30504	0.27436	0.315
461.5	0.29631	0.27677	0.3113
462	0.29143	0.27247	0.30821
462.5	0.285	0.26795	0.31112
463	0.28082	0.26459	0.31057
463.5	0.27274	0.26259	0.29724
464	0.26273	0.26457	0.29728
464.5	0.26756	0.25762	0.29917
465	0.25078	0.25518	0.28322
465.5	0.26393	0.25628	0.29067
466	0.22827	0.24975	0.28397
466.5	0.22342	0.2477	0.27415
467	0.22038	0.24171	0.28191
467.5	0.21703	0.24345	0.27978
468	0.21363	0.24033	0.27918
468.5	0.21337	0.23464	0.27519
469	0.20947	0.23351	0.26325
469.5	0.20713	0.22767	0.26646
470	0.20273	0.23486	0.26863
470.5	0.19605	0.22937	0.25656
471	0.19578	0.22766	0.2643
471.5	0.19876	0.22594	0.25246
472	0.19107	0.22873	0.25908
472.5	0.20395	0.21858	0.25853
473	0.19103	0.22366	0.25276
473.5	0.19218	0.21933	0.25434
474	0.19031	0.21807	0.25303
474.5	0.19032	0.21485	0.24362
475	0.19066	0.21272	0.24993
475.5	0.19294	0.20839	0.24188
476	0.18437	0.20856	0.2449
476.5	0.18843	0.20581	0.24648
477	0.17054	0.20333	0.23741
477.5	0.17681	0.20417	0.23938
478	0.16873	0.20308	0.23361
478.5	0.17327	0.20119	0.22797
479	0.17333	0.20097	0.23206
479.5	0.1726	0.2003	0.23827
480	0.16966	0.19575	0.23644
480.5	0.17159	0.19472	0.23225
481	0.1705	0.19409	0.22786
481.5	0.162	0.19335	0.23063
482	0.17143	0.18896	0.23588
482.5	0.1669	0.18648	0.22193
483	0.167	0.1864	0.2296
483.5	0.16263	0.18542	0.22633
484	0.16178	0.18511	0.22676
484.5	0.15755	0.18451	0.22781
485	0.15387	0.17946	0.2181
485.5	0.15608	0.17833	0.22165
486	0.15863	0.17525	0.21528
486.5	0.15811	0.17637	0.22377
487	0.15098	0.17348	0.21922
487.5	0.14836	0.17438	0.22348
488	0.15278	0.17179	0.22646
488.5	0.15409	0.17014	0.21355
489	0.14578	0.17023	0.21955
489.5	0.1433	0.16902	0.21573
490	0.14403	0.16332	0.22068
490.5	0.14653	0.16482	0.22095
491	0.14543	0.16438	0.2072
491.5	0.13786	0.1604	0.21801
492	0.14226	0.16116	0.21815
492.5	0.14128	0.15846	0.20952
493	0.13299	0.15847	0.21132
493.5	0.14004	0.15808	0.21677
494	0.13697	0.15184	0.20704
494.5	0.13923	0.15783	0.20702
495	0.13557	0.15474	0.20557
495.5	0.12843	0.15224	0.21524
496	0.13431	0.15029	0.20424
496.5	0.12626	0.14952	0.20312
497	0.13365	0.15021	0.2025
497.5	0.12803	0.14658	0.20077
498	0.13297	0.14498	0.19723
498.5	0.12169	0.14493	0.20125
499	0.13269	0.14613	0.19218
499.5	0.11866	0.14558	0.19618
500	0.12283	0.1431	0.18785
500.5	0.11972	0.1384	0.19697
501	0.11551	0.14333	0.19094
501.5	0.12215	0.13946	0.19241
502	0.12053	0.1379	0.19131
502.5	0.11933	0.13903	0.19304
503	0.11838	0.13655	0.18575
503.5	0.11963	0.13727	0.18203
504	0.1208	0.13648	0.18981
504.5	0.11581	0.13444	0.18806
505	0.11544	0.13431	0.17873
505.5	0.11369	0.13214	0.17823
506	0.11193	0.13074	0.17455
506.5	0.11445	0.13043	0.17698
507	0.11669	0.1243	0.18118
507.5	0.10839	0.12952	0.18349
508	0.10292	0.12768	0.1787
508.5	0.10069	0.12487	0.17754
509	0.10519	0.12632	0.17629
509.5	0.10812	0.12488	0.16853
510	0.09886	0.12278	0.16319
510.5	0.09681	0.12338	0.16898
511	0.10522	0.12127	0.159
511.5	0.10168	0.12131	0.16084
512	0.10172	0.12008	0.16625
512.5	0.10172	0.11859	0.15504
513	0.10115	0.11961	0.15799
513.5	0.10066	0.11596	0.15457
514	0.10173	0.11597	0.15646
514.5	0.09713	0.11376	0.16357
515	0.10041	0.11402	0.15852
515.5	0.09744	0.11536	0.15138
516	0.10526	0.11288	0.15453
516.5	0.09286	0.11143	0.15268
517	0.09438	0.11222	0.1507
517.5	0.10072	0.10941	0.1506
518	0.09607	0.10906	0.15309
518.5	0.09474	0.1077	0.14943
519	0.10275	0.1072	0.14801
519.5	0.09542	0.10578	0.14802
520	0.08871	0.10457	0.14519
520.5	0.0943	0.10517	0.14736
521	0.0859	0.105	0.14281
521.5	0.08993	0.10417	0.14259
522	0.08407	0.10274	0.14244
522.5	0.08985	0.10256	0.14415
523	0.08705	0.10263	0.13344
523.5	0.08827	0.10068	0.14345
524	0.09499	0.10002	0.13879
524.5	0.09192	0.09936	0.1369
525	0.0835	0.09908	0.13382
525.5	0.09394	0.09878	0.12851
526	0.09057	0.10152	0.13829
526.5	0.08357	0.09818	0.13695
527	0.08756	0.09336	0.13194
527.5	0.08078	0.09621	0.13201
528	0.07892	0.09486	0.1351
528.5	0.08628	0.09373	0.13289
529	0.07727	0.09196	0.13118
529.5	0.08147	0.09471	0.13047
530	0.07918	0.0903	0.13031
530.5	0.08138	0.09021	0.12541
531	0.07779	0.08966	0.1239
531.5	0.07623	0.08846	0.11545
532	0.08576	0.09066	0.12217
532.5	0.07935	0.08878	0.12614
533	0.07323	0.08863	0.12154
533.5	0.07415	0.08962	0.12295
534	0.0775	0.08798	0.123
534.5	0.07587	0.08728	0.1252
535	0.07201	0.08655	0.11964
535.5	0.07379	0.08438	0.11871
536	0.07997	0.08513	0.126
536.5	0.07151	0.08566	0.12183
537	0.0713	0.08475	0.11823
537.5	0.07494	0.083	0.11756
538	0.07449	0.08245	0.1135
538.5	0.07399	0.0822	0.11619
539	0.07123	0.08286	0.11015
539.5	0.06837	0.08264	0.11421
540	0.06381	0.08181	0.11234
540.5	0.06771	0.0775	0.12101
541	0.07023	0.07762	0.1153
541.5	0.06507	0.07946	0.11604
542	0.07061	0.08041	0.10621
542.5	0.06986	0.07957	0.10791
543	0.07075	0.07437	0.10835
543.5	0.06732	0.079	0.10753
544	0.07095	0.07712	0.10864
544.5	0.07596	0.07693	0.10677
545	0.07406	0.07693	0.10507
545.5	0.07164	0.07879	0.1052
546	0.07547	0.07858	0.10732
546.5	0.06928	0.07693	0.10571
547	0.0734	0.07743	0.1069
547.5	0.06819	0.07607	0.10417
548	0.06267	0.07454	0.10626
548.5	0.06157	0.07358	0.10466
549	0.06258	0.07489	0.10122
549.5	0.0607	0.07415	0.0945
550	0.0598	0.07054	0.08811
550.5	0.05975	0.07152	0.10246
551	0.0649	0.07018	0.09535
551.5	0.0613	0.07255	0.09297
552	0.05798	0.06926	0.09212
552.5	0.05846	0.06866	0.10029
553	0.05721	0.07007	0.09604
553.5	0.0596	0.06808	0.09041
554	0.06035	0.06849	0.09083
554.5	0.05284	0.06965	0.08912
555	0.0611	0.06627	0.08889
555.5	0.05888	0.06741	0.0858
556	0.0556	0.06963	0.08712
556.5	0.05504	0.06857	0.08368
557	0.05767	0.06501	0.08331
557.5	0.06312	0.06529	0.09242
558	0.05072	0.06627	0.08383
558.5	0.05662	0.06445	0.08325
559	0.05221	0.06592	0.08452
559.5	0.06038	0.06689	0.07842
560	0.05666	0.06675	0.08702
560.5	0.05572	0.06157	0.0802
561	0.05521	0.0653	0.08008
561.5	0.04982	0.06378	0.08158
562	0.0506	0.0611	0.07703
562.5	0.05247	0.06368	0.07574
563	0.05753	0.06388	0.07346
563.5	0.05609	0.06341	0.07282
564	0.05514	0.06127	0.08161
564.5	0.0501	0.06134	0.0769
565	0.04977	0.06181	0.07411
565.5	0.05325	0.06286	0.07596
566	0.06127	0.06255	0.07526
566.5	0.0573	0.05965	0.07358
567	0.06034	0.06134	0.07337
567.5	0.05692	0.06125	0.07311
568	0.0559	0.06093	0.07697
568.5	0.05139	0.06165	0.07138
569	0.05051	0.05928	0.07274
569.5	0.04553	0.06138	0.06805
570	0.04357	0.05925	0.07245
570.5	0.04778	0.05988	0.07104
571	0.04714	0.05762	0.06368
571.5	0.05507	0.05761	0.06503
572	0.04704	0.05942	0.0637
572.5	0.04636	0.05611	0.06596
573	0.04478	0.05452	0.06527
573.5	0.04731	0.05693	0.07178
574	0.05096	0.05364	0.06817
574.5	0.05154	0.05471	0.06538
575	0.04919	0.05519	0.06599
575.5	0.04656	0.05569	0.06024
576	0.04377	0.05502	0.06522
576.5	0.04752	0.05307	0.06186
577	0.04611	0.05474	0.06601
577.5	0.04527	0.05318	0.06348
578	0.04639	0.05516	0.069
578.5	0.04624	0.05198	0.06448
579	0.04269	0.05349	0.05954
579.5	0.04369	0.05258	0.06539
580	0.05324	0.05232	0.06638
580.5	0.04691	0.0508	0.05971
581	0.04692	0.05171	0.06439
581.5	0.04631	0.05072	0.05952
582	0.04898	0.05381	0.05925
582.5	0.04618	0.05187	0.06298
583	0.05146	0.05279	0.0597
583.5	0.05309	0.05133	0.0654
584	0.05369	0.05225	0.05805
584.5	0.0483	0.05041	0.06048
585	0.04537	0.05243	0.0608
585.5	0.05031	0.05074	0.05574
586	0.0541	0.05117	0.06101
586.5	0.05155	0.04969	0.06158
587	0.04905	0.05168	0.05916
587.5	0.05367	0.05242	0.06266
588	0.05686	0.05313	0.05345
588.5	0.05381	0.05289	0.05373
589	0.0548	0.05228	0.05456
589.5	0.05078	0.05444	0.05738
590	0.06001	0.05047	0.05719
590.5	0.05562	0.05084	0.05634
591	0.04815	0.05185	0.05405
591.5	0.04818	0.04969	0.05697
592	0.05267	0.0505	0.05336
592.5	0.04322	0.05014	0.05422
593	0.04634	0.04834	0.0518
593.5	0.0495	0.04921	0.05198
594	0.04379	0.04868	0.0473
594.5	0.04636	0.04835	0.05247
595	0.04579	0.04642	0.05615
595.5	0.03883	0.04519	0.05051
596	0.03956	0.04652	0.04898
596.5	0.04047	0.04682	0.05017
597	0.04104	0.04532	0.04763
597.5	0.03997	0.04543	0.04407
598	0.04029	0.04484	0.04637
598.5	0.04193	0.04626	0.04477
599	0.03567	0.04468	0.05238
599.5	0.04342	0.04535	0.04729
600	0.04321	0.04248	0.04913

## Sheet: Figure 2b
Figure 2b
	150 K	200 K	250 K	275 K	298 K	325 K
400	505.828	455.038	496.5	521.377	665.455	838.556
400.5	569.782	520.146	617.35	641.134	786.941	931.713
401	629.345	579.822	619.027	736.643	875.924	1065.76
401.5	592.391	606.789	678.781	730.204	957.493	1033.6
402	642.864	653.117	684.901	834.595	943.277	1088.87
402.5	658.423	628.774	697.274	830.186	961.053	1163.49
403	720.842	646.413	713.705	817.703	986.953	1188.83
403.5	689.021	670.701	741.944	823.364	1020.81	1184.67
404	741.668	676.645	733.54	841.234	972.296	1214.1
404.5	717.077	690.706	766.775	860.087	1033.52	1154.22
405	720.951	661.209	747.278	876.887	1048.01	1229.26
405.5	751.885	710.45	795.341	945.92	1050.01	1257.18
406	726.25	685.903	849.309	914.873	1065.17	1299.18
406.5	793.656	720.132	821.857	941.711	1101.85	1266.02
407	778.423	768.366	783.452	949.395	1110.31	1323.52
407.5	770.554	769.549	861.976	918.235	1116.15	1314.06
408	746.664	798.851	834.979	941.359	1129.03	1331.75
408.5	830.944	823.927	861.014	984.302	1194.79	1372.21
409	880.003	855.976	905.031	1033.18	1224.4	1378.57
409.5	915.488	841.449	949.506	1044.56	1237.66	1425.76
410	1040.97	1047.79	1094.44	1306.04	1418.67	1608.66
410.5	1105.33	1012.28	1103.06	1213.14	1488.91	1670.48
411	1080	1096.98	1162.65	1310.95	1492.08	1610.95
411.5	1161.86	1155.08	1300.88	1286.19	1508.84	1665.94
412	1215.29	1204.01	1307.82	1396.96	1688.09	1745.64
412.5	1308.48	1251	1403.15	1487.68	1633.06	1702.94
413	1391.35	1405.98	1445.38	1536.56	1662.64	1872.02
413.5	1427.99	1374.02	1533.69	1655.12	1743.95	1897.99
414	1548.82	1535.35	1607.23	1669	1757.73	1909.36
414.5	1674.82	1618.73	1766.8	1836.35	1858.79	1937.31
415	1825.2	1713.16	1870.02	1842.01	1938.37	2064.98
415.5	1942.31	1838.2	2022.91	2048.66	2077.77	1992.69
416	2121.9	2057.02	2210.27	2104	2133.09	2143.15
416.5	2160.38	2233.14	2404.4	2390.97	2328.28	2239.85
417	2491.24	2408.34	2459.87	2501.32	2402.74	2309.77
417.5	2725.97	2657.59	2825.72	2708.03	2588.1	2451.35
418	2894.78	2930.67	2993.48	2925.06	2820.76	2568.4
418.5	3145.02	3175.27	3380.31	3286.2	3125.98	2697.98
419	3636.6	3487.74	3549.3	3585.12	3185.53	2841.9
419.5	3837.59	3821.94	3932.64	3855.48	3409.33	3111.89
420	4105.3	4087.42	4366.7	4127.64	3607.08	3232.85
420.5	4566.24	4496.98	4706.98	4373	3946.31	3422.44
421	4841.7	4910.94	5076.24	4872.97	4349.15	3614.24
421.5	5275.85	5343.96	5544.94	5338.38	4706.39	3910.27
422	5793.52	5910.73	5944.22	5556.87	4826.82	4122.44
422.5	6291.95	6173.76	6493.76	6105.74	5432.28	4410.94
423	6691.4	6559.98	7029.98	6515.43	5742.48	4640.99
423.5	7277.32	7143.71	7520.04	6916.57	6256.31	5019.3
424	7576.88	7467.79	7815.08	7684.85	6715.34	5325.07
424.5	8127.11	8199.51	8571.56	8103.71	6974.21	5641.97
425	8498.53	8470.66	8851.89	8344.7	7446.24	6265.77
425.5	9081.38	8947.53	9564.33	8788.03	7609.08	6401.13
426	9481.77	9696.04	9960.54	9192.72	8343.42	6817.81
426.5	10047.7	9767.39	10249.8	9862.31	8598.25	7060.62
427	10361.6	10299	10633.1	10344.8	9047.67	7372.88
427.5	10637.2	10578	11123.5	10440.5	9340.41	7549.46
428	10948.8	10980.2	11545.1	10894	9832.48	8072.93
428.5	11469.5	11296	11897.2	11360.9	10147.3	8479.26
429	11513.5	11667	11990.8	11603.1	10501.8	8502.91
429.5	11893.3	11772.4	12413.2	11792.5	10739.4	8839.35
430	12177.9	11952.8	12590.2	12152.2	11091.3	8864.31
430.5	12296.6	12207	12963.9	12537.3	11159.1	9494.23
431	12417.5	12312.3	12949.1	12517.1	11174.3	9518.2
431.5	12668.9	12589.3	13175.2	12779.7	11493.8	9572.77
432	12540.3	12893.5	13259	12973.1	11730.7	9765.15
432.5	13031.1	12796.3	13490.7	12915.4	11857	9671.67
433	13281.3	13195.8	13623.6	13083.2	11984.4	10084
433.5	13021.2	12998.7	13843.8	13417.9	11937.1	9959.44
434	13151.7	13265.6	13793.5	13672.8	11925.6	10210
434.5	13171.1	13137.3	13852.4	13534.3	12121	10333.2
435	13472.5	13137.5	13653	13534.5	12274.6	10281.5
435.5	13355	13440.8	14178.2	13818	12457.3	10161.6
436	13690.3	13146.5	13896	13764.9	12398.2	10476.5
436.5	13794.2	13696.7	14261	13910.9	12397.1	10635.1
437	13442.5	13730.9	14043.3	13803.6	12430.5	10383.9
437.5	13565.6	13922.9	14003.7	13870.6	12437.8	10673.8
438	13759.3	13560.9	14248.5	13617.9	12556.2	10358.8
438.5	13816	13816	14227	13696.1	12546.4	10475.3
439	13598.1	13712.4	14311.4	13960.5	12464.2	10386.1
439.5	13482.7	13758.6	14182.2	13836.4	12780.8	10521.9
440	13767.7	14048.7	14328.5	13930.6	12577.4	10500.7
440.5	14038.1	14001.4	14271.3	13757.8	12463.2	10571.1
441	14176.7	14113.4	14383.8	14009.8	12482.7	10468.8
441.5	13996	13971.8	14500.9	13801.2	12642.8	10325.9
442	13936.8	13678.2	14338.6	13929.8	12598.6	10558.5
442.5	14159.4	14042.5	14373.4	14034.4	12634.4	10500.9
443	14136.5	14006.6	14433.3	14058.8	12601.4	10342.9
443.5	13975.3	14341.2	14474.7	13932.3	12608	10129.2
444	14003.8	13995.6	14517	14066.6	12418.7	10479.8
444.5	14137.4	14034.9	14504.6	14080.3	12566.2	10419.2
445	13887	14445	14710	13957.1	12712.7	10411.8
445.5	14041.7	14237	14460.5	14106	12856.5	10203.1
446	14018.2	14029.9	14614.9	14087.3	12360.3	10358.8
446.5	14092.1	13936.9	14501.2	14092.1	12576.8	10167
447	13693.1	14062	14575.8	13942.9	12545.2	9990.23
447.5	13607.4	13831.8	14426.9	13731.4	12300.3	10146.5
448	14024.9	13838	14421.2	13694.8	12167.5	9832.2
448.5	13766.3	13680.9	14503.6	13537.5	12237.1	9751.26
449	13794.7	13558.4	14286.5	13620.1	11867	9787.21
449.5	13664	13802.2	14224	13504.2	11866.3	9792.26
450	13564.8	13987.8	14408.4	13523.4	12070.8	9781.85
450.5	13898.8	13896.4	14349	13681.9	12216.7	10073.1
451	14264	14274.2	14400.8	13924.9	12350	10027.9
451.5	14710.3	14437.2	14758.9	14200.9	12534.6	10218.3
452	14691.9	14778.2	15201.4	14472.2	12612.2	10483.9
452.5	14804	14580.2	15176.1	14532.2	13033	10332.5
453	14569.6	14439.6	15440.8	14776.6	13200.6	10638.8
453.5	14863.5	14906	15301.4	14686.4	12956.4	10625.5
454	14887.3	14749.5	15399.8	15046.7	13148.8	10814.5
454.5	14811.7	14747.9	15111.8	15050.9	13311.3	10532.2
455	14916.3	14588.4	15693.6	14960.3	13074.9	10699.1
455.5	15196.2	14817.6	15670.5	15349.4	13449.1	10918.4
456	15153.2	15194.7	15621.6	14893.8	13205.5	10860.5
456.5	14705.2	15233.6	15726.4	15013.9	13431.6	10789.5
457	14762.4	15144.4	15689.9	14958.6	13317.7	11080.7
457.5	14909.2	14802.5	15742.3	14898.9	13296.5	10883.2
458	14872.7	15002.8	15409.3	14886	13104.5	10826.3
458.5	14721.7	14733.5	15383.6	15015.9	13249.4	10799
459	14630.7	14556.1	15396.2	14772.7	13069.2	10892.9
459.5	14762.3	14701.2	15003.7	14647.4	12745	10547.4
460	14596.1	14610.5	15333.3	14392.2	12703.8	10763.8
460.5	14152.1	14509.3	14943.9	14530.8	12934.3	10610.5
461	14054.2	14149.6	14983.8	14223.6	13107.5	10757
461.5	14328.7	14313.2	14550	14096.1	12762.5	10567.5
462	14192.7	14036.3	14456.6	14094.9	12748.8	10437.8
462.5	14061	14128.7	14305.6	13815	12692.7	10359.8
463	13861.9	14015.2	14466.7	14182.1	12328.1	10305.8
463.5	13918.3	13807.2	14540.3	13862.8	12240.9	10207.1
464	13700.9	13601.6	14374.7	13972	12181.6	10038.1
464.5	13375.2	13391.2	13921.6	13784.7	11890.4	9869.93
465	13454.3	13492.5	13878.4	13593.9	11702.9	9868.52
465.5	13265.8	13085.7	13696.3	13428.9	11720.9	9767.63
466	13193.9	13314.2	13620.6	12965	11957.7	9926.14
466.5	13253.3	13296.9	13364.9	12888.9	11790.5	9495.05
467	12819.5	12816.9	13549.1	13099.6	11619.9	9469.11
467.5	12689.4	12915.7	13412.5	12855	11362.1	9570.78
468	12758.6	12803.8	13165.3	12549	11252.4	9467.59
468.5	12757.1	12473	13345	12684.8	11114	9242.98
469	12403.5	12481.4	13013.1	12282.3	10850.5	9158.9
469.5	12378.6	12470.8	12924.2	12414.3	10985.3	8985.1
470	12339.5	12034.3	12664.3	12168.6	10711.9	8950
470.5	12134.3	12011.6	12617.9	12210.9	10874.4	8930.33
471	12134.1	12056.7	12245.3	12195.7	10668.5	8836.64
471.5	11904.6	11834.8	12200.7	12039.4	10649	8797.52
472	11688.8	11416.7	11875.8	11896.1	10316.4	8711.45
472.5	11648.2	11487.1	12058.8	11735.4	10420.2	8597.74
473	11496	11433	11974.9	11564.9	10449	8686.46
473.5	11423.9	11643	11735.3	11317.3	10085.9	8222.18
474	11228	11278.7	11840.3	11207.9	9978.61	8306.86
474.5	11147	11232.8	11562.1	11168.2	9779.5	8146.25
475	11023.8	10968.7	11612.1	11044.9	9827.19	8017.63
475.5	11099.7	10756.4	11307.6	11081	9835.01	7914.02
476	10797.6	10840.6	11424.8	10728.9	9453.54	7944.28
476.5	10806.3	10812.1	11250.9	10747.2	9566.83	7774.86
477	10591	10798.2	10817.9	10481	9347.7	7678.43
477.5	10559	10471.1	10790.3	10279.1	9284.39	7672.03
478	10531.9	10505.3	10820.8	10433.6	9045.65	7584.85
478.5	10226.5	10477.1	10622.7	10265.7	8917.69	7403.3
479	10312.8	10353.2	10362.5	10084.2	8884.6	7321.28
479.5	10194.9	10265.2	10359.8	9917.95	8662.63	7325.39
480	10058.7	10087.5	10370	9757.78	8795.03	7233.88
480.5	9596.87	10131.8	10461.5	9825.12	8725.37	7156.44
481	9835.99	10219.8	10005.4	9680.39	8887.43	7140.14
481.5	9890.67	9881.45	10117.7	9819.23	8595.57	7022.79
482	9910.8	9796.76	9698.85	9471.93	8445.6	6758.1
482.5	9599.53	9645.58	9939.16	9485.55	8329.65	7113.87
483	9508.44	9423.28	9597.04	9504.99	8307.08	6820.34
483.5	9400.5	9437.34	9700.96	9243.94	8206.73	6926.63
484	9268.24	9401.83	9761.14	9315.46	8070.56	6670.19
484.5	9188.19	9373.8	9725.42	9163.98	8018.05	6580.45
485	9098.58	9464.41	9520.96	9080.11	8057.62	6467.33
485.5	9095.93	9294.62	9493.31	9114.41	7839.09	6442.47
486	8962.47	9128.98	9227.26	8836.43	7842.02	6553.9
486.5	9134.34	8635.49	8988.5	8985.03	7995.44	6395.89
487	8698.17	8827.93	8932.19	8535.98	7580.2	6408.94
487.5	8579.7	8498.5	8983.4	8537.94	7815.23	6398.81
488	8589.67	8809.21	8999.7	8565.28	7575.64	6289.8
488.5	8457.3	8614.32	8746.92	8488.7	7533.75	6160.07
489	8239.35	8271.96	8637.69	8273.12	7272.61	6184.75
489.5	8428.81	8480.12	8765.87	8349.5	7338.32	6132.37
490	8346.49	8289.27	8632.61	8257.73	7135.45	5916.23
490.5	8131.48	8075.32	8579.59	8133.82	7287.92	5882.75
491	8044.39	8059.63	8479.25	8042.04	7055.1	5830.22
491.5	8098.09	7995.91	8651.27	7877.28	6884.84	5839.55
492	7855.19	7998.76	8115.27	7951.69	6759.58	5762.83
492.5	8022.43	7781.9	8057.8	7829.06	6967.16	5768.04
493	7832.13	7502.54	7947.9	7800.23	6732.32	5646.69
493.5	7747.35	7862.15	7798.24	7685.81	6705.85	5651.33
494	7497.22	7573.1	7702.34	7493.66	6485.81	5530.13
494.5	7582.77	7323.83	7659.97	7517.44	6535.15	5467.34
495	7397.13	7362.62	7574.41	7273.39	6605.9	5367.29
495.5	7166.95	7249.22	7457.87	7319.56	6313.26	5240.18
496	7291.62	7100.46	7607.04	7378.84	6393.16	5145.83
496.5	7228.74	7112.61	7374.8	7085.08	6157.24	5059.4
497	7028.62	6763.5	7236.16	7040.62	6188.88	5028.84
497.5	6935.61	6833.42	7191.69	6662.71	6043.57	5015.67
498	6745.6	6673.31	7134.74	6668.49	6031.16	4940.83
498.5	6811.47	6677.39	7088.09	6739	6033.57	4861.89
499	6704.25	6696.98	7016.7	6673.98	5940.09	4965.21
499.5	6614.15	6588.65	6722.24	6705.24	5883.03	4777.83
500	6542.75	6473.33	6822.87	6438	5710.9	4748.73
500.5	6530.68	6497.69	6721.25	6379.2	5486.21	4565.12
501	6528.04	6596.66	6618.71	6496.19	5553.98	4620.36
501.5	6428.96	6354.02	6627.99	6233.62	5381.02	4404.32
502	6343.87	6369.74	6465.82	6086.42	5426.17	4407.45
502.5	6007.46	6195.23	6211.29	6185.35	5486.15	4276.75
503	6161.94	6099.99	6345.28	5922.84	5206.8	4333.42
503.5	6095.91	6179.17	6286.05	5895.82	5268.21	4313.74
504	6070.31	5983.04	6010.47	5835.93	5308.56	4216.43
504.5	5855.81	5853.31	6013.34	5788.3	5158.22	4213.09
505	5641.15	5889.37	6026.01	5883.1	4955.44	4084.2
505.5	5819.78	5709.21	5867.52	5511.96	5189.05	4157.52
506	5753.47	5787.47	5826.5	5555.77	4866.96	4053.49
506.5	5397.59	5743.62	5704.47	5390.01	4767.4	4015.99
507	5527.03	5699.27	5610.62	5500.43	4665.81	3891.97
507.5	5460.45	5330.81	5562.14	5159.21	4587.24	3919.93
508	5322.97	5412.26	5663.54	5328.07	4696.66	3891.77
508.5	5260.36	5314.09	5239.89	5213.03	4569.55	3684.3
509	5243.36	5184.35	5569.23	5044.51	4401.76	3741.04
509.5	5260.78	5151.48	5460.1	5047.31	4435.21	3654.64
510	5039.66	5126.01	5173.7	4994.54	4462.22	3505.85
510.5	5035.36	4904.83	5155.56	4844.08	4234.05	3652.45
511	5026.97	5128.05	5205.81	4885.71	4218.3	3667.52
511.5	4939.81	4891.68	5107.59	4829.25	4335.01	3520.81
512	4949.66	4793.03	5155.9	4734.29	4306.16	3477.3
512.5	4791.05	4852.63	4996.74	4628.6	4138.62	3421.99
513	4871.66	4759.89	4834.84	4683.63	4006.46	3551.51
513.5	4669.14	4772.02	4860.39	4628.26	3993.83	3322.48
514	4686.12	4585.57	5007.61	4424.16	4025.94	3244.03
514.5	4513.63	4565.38	4664.92	4400.82	3946.93	3238.24
515	4427.73	4530.23	4595.47	4387.79	3941.82	3209.64
515.5	4510.08	4456.67	4644.93	4324.49	3869.21	3229.69
516	4379.83	4405.27	4418.66	4311.54	3853.61	3155.99
516.5	4327.26	4405.16	4470.97	4170.13	3698.72	3205.83
517	4272.86	4274.21	4200.12	4151.63	3685.54	2929.85
517.5	4280.04	4320.59	4173.24	4102.94	3656.82	2945.73
518	4144.61	4090.34	4306.05	4118.83	3757.96	3022.65
518.5	4116	4189.53	4177.27	4054.73	3525.09	2984.55
519	4104.76	4080.17	4182.65	3936.69	3509	2838.08
519.5	4071.71	4071.71	4099.14	3952.4	3560.17	2881.33
520	4032.71	3873.05	3999.68	3901.96	3372.06	2893.09
520.5	4043.48	3985.46	4013.09	3928.82	3254.68	2702.1
521	3937.67	4009.77	4034.72	3903.01	3403.86	2721.7
521.5	3849.22	3754.59	3980.04	3787.99	3249.44	2802.73
522	3743.18	3803.24	3947.1	3680.33	3280.87	2690.06
522.5	3765.39	3727.54	3870.53	3684.08	3270.54	2655.12
523	3628.59	3708.79	3759.44	3663.77	3074.24	2501.6
523.5	3649.18	3750.82	3800.22	3582.83	3210.14	2646.89
524	3562.09	3664.07	3743.39	3467.2	2985.64	2793.02
524.5	3581.7	3516.32	3530.53	3453.78	3025.97	2467.39
525	3661.18	3478.62	3534.24	3578.46	3009.38	2437.46
525.5	3477.87	3456.39	3568.07	3390.53	3012.53	2482.76
526	3478.37	3555.99	3476.94	3456.81	2992.55	2342.87
526.5	3338.66	3396.37	3406.47	3174.18	2882.73	2364.76
527	3329.51	3533.71	3456.95	3268.68	2864.62	2420.01
527.5	3381.32	3301.37	3472.9	3235.95	2807.11	2474.21
528	3220.32	3265.56	3285.99	3459.62	2786.96	2368.19
528.5	3064.57	3210.99	3291.52	3206.59	2720.48	2426.18
529	3208.79	3139.74	3349.83	3205.85	2675.46	2224.41
529.5	3209.75	3189.11	3413.22	3074.11	2661.28	2257.3
530	3225.38	3256.45	3163.24	3074.46	2704.58	2277
530.5	2939.27	3073.01	3119.07	3007.62	2691.11	2194.79
531	3034.06	2938.54	3108.68	2919.14	2637.08	2204.28
531.5	3046.63	3021.14	3129.09	3016.64	2674.8	2111.05
532	3129.93	2893.45	2968.76	2869.35	2554.55	2074.07
532.5	2995.59	2965.35	3130.18	2786.92	2554.04	2120.05
533	2992.12	2993.64	3064.99	2835.76	2441.06	2104.05
533.5	2907.33	2989.57	3044.39	2829.66	2435.21	2127.57
534	2858.54	2959.37	2811.18	2800.48	2540.75	2067.13
534.5	2838.88	2857.27	2940.05	2774.5	2339.16	1937.55
535	2795.91	2775.91	2875.88	2700.56	2349.91	1988.51
535.5	2685.63	2708.8	2861.69	2716.52	2364.41	2030.82
536	2800.71	2763.49	2716.97	2619.27	2327.72	1921.42
536.5	2683.73	2861.29	2702.42	2594.94	2333.27	1918.95
537	2696.98	2562.45	2712.63	2529.6	2224.54	1789.65
537.5	2593.73	2691.07	2725.61	2589.02	2373.92	1912.32
538	2598.33	2667.66	2587.3	2458.09	2153.98	1949.14
538.5	2542.96	2495.52	2781.76	2530.31	2266.21	1783.87
539	2455.33	2472.79	2488.66	2420.41	2282.33	1812.53
539.5	2512.72	2509.53	2566.89	2468.1	2096.85	1810.05
540	2493.66	2400.88	2453.67	2420.08	2239.33	1775.47
540.5	2414.56	2430.62	2384.06	2342.32	2162.51	1729.05
541	2439.52	2460.46	2391.18	2405.68	2057.64	1724.1
541.5	2335.83	2512.14	2360.09	2390.82	2059.21	1735.69
542	2236.09	2218.22	2499.16	2341.64	1963.27	1770.03
542.5	2320.23	2362.62	2333.27	2302.29	1964.77	1640.3
543	2350.92	2339.46	2300.17	2141.36	2012.03	1565.09
543.5	2332.31	2343.82	2347.1	2217.26	1916.47	1683.08
544	2237.54	2296.95	2225.99	2191.34	1877.82	1594
544.5	2266.77	2329.74	2265.11	2129.24	1981.77	1647.06
545	2262.86	2206.28	2284.49	2173.01	1850.22	1562.37
545.5	2057.37	2239.54	2191.07	2022.27	1973.8	1577.7
546	2123.56	2178.96	2175.6	2064.81	1801.25	1477.26
546.5	2033.31	2159.76	2262.61	1994.54	1859.66	1527.51
547	2208.02	2136.9	2048.85	1991.28	1818.57	1400.33
547.5	2138.72	2108.12	2108.12	2006.11	1824.2	1557.29
548	1985.12	2075.59	2142.16	1990.24	1737.62	1452.57
548.5	2001.14	1978.86	2050.82	1963.44	1857.22	1456.31
549	1963.87	2101.45	2065.34	2029.22	1793.63	1425.61
549.5	1979.81	2021.24	2005.7	1915.94	1739.89	1304.91
550	1985.38	1938.61	1980.19	1834.66	1666.61	1358.24
550.5	1997.16	1925.83	1958.89	1844.07	1644	1294.33
551	1876.17	1898.88	2122.49	1823.77	1691	1259.52
551.5	2037.07	1893.2	1917.76	1835.3	1656.33	1265.06
552	1894.41	1912.04	1947.28	1801.01	1577.21	1316.4
552.5	1821.13	1860.07	1821.13	1847.68	1506.1	1256.56
553	1716.92	1763.13	1754.24	1704.47	1572.95	1249.47
553.5	1800.93	1704.55	1800.93	1784.87	1579.61	1247.62
554	1760.11	1873.03	1840.76	1675.87	1462.57	1274.38
554.5	1790.68	1704.29	1779.88	1583.72	1509.93	1193.19
555	1716.61	1703.97	1902.73	1714.81	1353.41	1304.63
555.5	1755.88	1723.23	1692.39	1601.7	1463.84	1155.47
556	1718.9	1718.9	1733.46	1629.67	1372.93	1216.34
556.5	1707.39	1661.69	1729.32	1594.05	1372.86	1330.81
557	1730.58	1587.44	1708.56	1657.18	1378.23	1170.85
557.5	1745.06	1630.81	1623.44	1606.86	1334.13	1162.76
558	1633.76	1633.76	1696.67	1533.85	1348.82	1113.84
558.5	1670.09	1688.67	1554.92	1538.2	1335.7	1136.93
559	1635.77	1630.17	1717.84	1607.79	1341.07	1122.84
559.5	1683.62	1533.8	1597.47	1550.65	1324.05	1134.9
560	1652.81	1570.07	1556.91	1434.69	1267.34	1037.94
560.5	1468.78	1485.77	1563.18	1495.21	1289.43	1087.43
561	1480.34	1476.55	1493.61	1321.12	1334.39	1112.62
561.5	1570.42	1507.6	1572.32	1448.59	1246.82	1113.57
562	1418.42	1577.08	1454.74	1447.09	1189.02	1060.95
562.5	1588.06	1419.08	1442.12	1480.53	1275.06	1042.71
563	1404.24	1464.04	1290.44	1352.16	1180.49	1037.75
563.5	1371.39	1485.67	1383.01	1369.45	1191.25	966.558
564	1468.51	1367.37	1435.45	1330.42	1122.3	968.636
564.5	1470.24	1485.86	1396.05	1312.09	1251.56	923.539
565	1417.05	1446.45	1364.13	1340.61	1162.25	964.297
565.5	1450.17	1267.18	1367.53	1314.4	1107.8	993.671
566	1297.81	1380.77	1335.34	1246.45	1017.31	890.884
566.5	1394.66	1327.2	1388.7	1174.45	1069.3	980.028
567	1310.97	1247.21	1308.98	1275.11	1026.06	970.277
567.5	1194.81	1354.92	1344.91	1210.82	1086.74	886.602
568	1284.61	1328.84	1371.06	1198.17	1069.51	880.533
568.5	1247.4	1301.9	1267.59	1164.65	1132.35	882.064
569	1244.29	1303.06	1341.57	1213.9	1098.38	855.199
569.5	1279.1	1155.05	1228.26	1222.16	986.269	831.72
570	1246.76	1159.02	1283.49	1240.64	965.169	779.482
570.5	1270.36	1225.28	1145.37	1135.13	950.721	879.007
571	1201.51	1224.15	1230.32	1082.19	1038.98	894.964
571.5	1268.94	1196.61	1099.48	1120.14	1014.74	863.874
572	1208.21	1172.92	1208.21	1060.82	973.629	803.4
572.5	1081.86	1215.26	1113.12	1123.55	1027.66	739.998
573	1155.35	1157.44	1161.62	1121.86	946.044	730.463
573.5	1187.77	1143.63	1145.73	1006.98	964.934	800.959
574	1131.75	1127.53	1116.97	1007.17	943.829	701.01
574.5	1106.91	1041.18	1136.6	1123.88	943.634	746.425
575	1032.84	1120.15	1092.46	1043.48	1022.19	728.309
575.5	1115.83	1124.38	983.297	1002.54	878.555	696.859
576	1160.78	1066.38	1074.96	1074.96	909.745	821.774
576.5	1057.77	1081.47	1087.93	1001.76	844.494	825.106
577	1133.41	1044.73	1001.47	938.742	919.275	700.812
577.5	1179.75	1023.32	1068.95	940.759	869.062	745.22
578	1115.15	1027.86	1030.04	1019.13	827.09	674.329
578.5	1087.09	1133.12	927.096	909.562	876.686	701.349
579	1067.54	1054.34	1019.12	964.091	794.605	724.169
579.5	998.618	1016.29	901.407	967.687	824.081	647.334
580	1037.8	933.575	997.883	931.358	860.397	716.258
580.5	943.847	914.908	990.594	859.257	801.379	694.529
581	940.753	927.346	1027.9	934.049	799.975	688.247
581.5	1009.91	830.371	982.98	947.072	828.127	729.38
582	901.564	1095.4	910.579	921.849	750.552	716.743
582.5	889.329	959.48	859.911	916.484	798.812	687.929
583	917.855	936.031	949.662	906.496	711.111	681.576
583.5	944.306	853.069	985.363	916.935	780.079	536.019
584	957.189	998.408	927.42	927.42	719.037	670.948
584.5	995.72	970.425	958.927	860.045	850.846	632.386
585	967.567	849.796	923.691	879.816	775.901	630.419
585.5	945.831	936.558	792.829	873.966	686.191	630.554
586	902.944	935.525	875.018	791.24	686.517	616.702
586.5	934.427	922.746	843.32	836.312	686.804	586.353
587	844.177	813.693	900.456	719.896	705.826	576.854
587.5	946.594	831.213	871.243	868.888	668.738	581.613
588	808.648	822.835	886.676	794.461	683.331	569.837
588.5	933.402	817.023	767.147	864.525	681.644	589.017
589	784.882	811.124	834.98	834.98	670.37	491.446
589.5	864.784	771.358	826.455	821.664	618.045	548.575
590	858.718	813.016	764.909	786.557	707.18	572.479
590.5	789.518	787.103	758.13	796.761	649.481	536.003
591	765.814	780.355	741.58	823.977	668.876	642.218
591.5	783.594	810.363	839.565	654.617	613.247	584.045
592	811.264	794.159	764.837	742.845	654.876	535.141
592.5	785.197	799.92	701.77	741.03	660.056	549.638
593	766.274	776.129	657.862	734.243	606.12	473.069
593.5	752.123	754.597	715.012	729.856	663.056	554.196
594	747.763	780.059	660.814	640.94	683.172	486.916
594.5	748.534	898.241	758.515	666.196	573.876	496.528
595	736.752	704.174	766.823	613.96	671.597	473.626
595.5	727.325	671.958	679.508	598.974	591.424	478.172
596	715.261	743.063	712.734	682.405	644.493	492.848
596.5	725.924	751.306	738.615	675.16	578.709	545.712
597	744.296	751.943	652.534	706.062	535.281	481.753
597.5	647.696	742.419	721.938	680.977	576.015	430.091
598	748.208	709.641	676.216	753.351	539.944	419.1
598.5	725.834	687.089	643.177	638.011	495.944	545.021
599	677.273	729.171	739.551	614.995	594.236	451.515
599.5	688.418	654.519	680.595	646.696	586.72	490.237
600	681.299	602.687	652.475	621.03	558.141	450.705
600.5	658.086	623.865	658.086	576.483	555.424	476.454
601	687.519	571.17	610.834	655.787	523.572	470.686
601.5	698.464	709.087	653.316	581.611	528.496	398.364
602	642.796	608.123	656.132	613.457	576.116	512.103
602.5	629.714	610.957	656.511	562.723	552.005	434.101
603	683.785	697.245	632.636	565.334	543.798	430.731
603.5	594.989	543.603	562.535	559.83	532.785	430.015
604	537.951	611.308	633.043	524.366	622.176	451.009
604.5	624.928	603.097	635.844	553.976	439.36	354.763
605	534.487	578.343	603.012	567.379	485.15	416.626
605.5	583.716	671.824	569.949	572.702	509.375	377.213
606	594.646	594.646	539.33	566.988	536.564	467.419
606.5	628.141	572.554	667.053	575.333	544.76	425.246
607	519.497	631.216	634.009	483.188	491.567	410.57
607.5	671.095	600.897	511.043	480.156	435.229	438.037
608	604.099	516.589	615.39	539.172	398.028	383.913
608.5	513.536	505.024	587.303	541.908	468.14	377.349
609	538.944	507.577	550.35	558.905	490.467	410.624
609.5	532.878	544.338	544.338	535.743	487.039	315.143
610	584.299	477.801	604.448	549.759	486.436	388.573
610.5	587.245	540.96	566.995	506.246	439.711	335.569
611	549.492	540.769	494.252	508.788	407.031	372.142
611.5	517.2	487.98	517.2	487.98	391.553	420.773
612	508.053	555.041	431.698	516.863	414.078	425.825
612.5	525.387	492.919	551.951	475.21	374.855	354.193
613	492.442	495.409	551.773	442.012	439.045	367.849
613.5	542.96	453.461	486.277	480.31	369.929	355.012
614	528.02	498.019	483.018	534.02	342.013	375.014
614.5	566.977	533.803	434.281	482.534	449.36	364.916
615	439.581	506.276	494.149	412.296	403.202	339.538
615.5	542.274	533.134	386.903	505.716	475.251	371.671
616	557.174	453.086	446.963	413.288	416.349	318.385
616.5	492.351	464.657	387.727	489.274	403.113	378.495
617	482.512	485.605	519.628	433.024	429.931	306.21
617.5	453.935	466.372	478.808	441.498	338.897	363.77
618	481.295	450.042	421.914	475.044	431.29	287.527
618.5	509.161	518.59	414.872	440.016	348.87	320.583
619	496.229	442.497	477.265	372.962	391.926	331.873
619.5	495.844	518.093	457.702	362.348	292.421	254.279
620	533.787	402.737	485.842	335.614	386.756	335.614
620.5	446.69	353.496	417.767	363.136	395.272	356.709
621	390.94	481.405	504.021	416.787	329.552	284.32
621.5	445.244	438.744	402.994	445.244	380.245	344.495
622	470.746	372.674	457.67	353.059	438.055	268.064
622.5	388.195	378.326	447.411	345.428	381.616	302.661
623	446.931	364.166	519.764	403.893	390.651	261.537
623.5	539.411	349.618	422.872	379.586	429.531	322.981
624	445.398	391.817	421.956	388.468	341.584	314.793
624.5	417.479	407.379	447.78	400.645	356.877	316.476
625	440.013	341.857	446.783	368.934	291.086	280.932
625.5	428.928	425.524	439.141	425.524	354.036	323.398
626	407.424	424.543	400.577	393.729	328.678	314.983
626.5	413.114	426.885	395.901	354.59	358.033	296.065
627	391.157	450.003	360.003	394.618	332.31	315.002
627.5	424.485	337.501	400.13	347.939	285.31	233.119
628	409.179	367.212	342.731	367.212	335.736	314.753
628.5	330.483	457.052	404.315	312.905	323.452	246.105
629	441.795	356.97	335.764	385.245	328.695	219.13
629.5	451.455	351.921	433.681	444.345	305.709	277.271
630	325.346	396.851	404.002	386.125	296.745	235.966
630.5	363.184	402.739	373.972	355.993	273.287	276.883
631	397.827	386.977	325.495	401.443	303.795	253.162
631.5	421.866	334.583	403.682	323.673	400.045	287.305
632	391.299	318.159	420.555	365.7	307.188	215.763
632.5	312.749	345.864	345.864	338.505	294.352	195.008
633	325.767	355.382	336.872	299.853	229.517	236.921
633.5	364.916	338.85	342.574	357.469	256.931	230.865
634	322.109	393.272	329.6	370.8	269.672	280.909
634.5	252.332	342.72	391.68	350.252	278.695	274.929
635	397.626	424.134	386.265	302.953	314.314	223.428
635.5	384.752	369.515	373.324	365.705	228.566	224.756
636	406.196	333.387	310.395	352.547	298.899	199.266
636.5	289.063	412.397	292.917	327.605	292.917	177.292
637	302.359	313.988	352.752	267.471	341.123	166.685
637.5	307.989	296.293	319.685	304.09	253.409	218.321
638	325.433	286.224	294.066	384.246	333.275	235.253
638.5	358.915	260.312	319.474	283.976	212.982	232.703
639	329.299	289.624	365.006	305.494	190.438	186.47
639.5	235.44	307.269	319.241	299.288	283.326	211.497
640	297.011	333.134	329.12	224.765	236.806	200.683
640.5	339.155	246.291	355.305	302.817	234.179	193.803
641	365.541	235.571	377.725	308.679	276.186	186.832
641.5	298.379	298.379	282.03	286.117	282.03	232.981
642	357.861	234.461	283.821	271.481	172.76	152.194
642.5	302.127	306.265	384.901	235.907	252.462	190.381
643	328.974	283.167	303.988	337.302	237.361	187.39
643.5	309.895	305.708	255.454	238.703	272.205	154.948
644	311.645	286.376	328.491	256.897	223.205	218.994
644.5	338.919	283.844	266.898	326.209	266.898	131.331
645	251.438	272.746	289.793	311.101	217.345	191.775
645.5	270.184	295.916	214.432	265.895	227.298	235.875
646	267.576	297.787	271.892	215.787	250.313	228.735
646.5	347.252	282.142	290.824	212.692	204.011	277.802
647	323.059	279.402	314.327	275.037	275.037	148.432
647.5	228.296	351.225	346.835	263.419	254.638	140.49
648	291.394	304.64	348.79	207.508	194.263	181.018
648.5	306.527	302.084	253.218	266.545	217.678	155.485
649	241.375	344.183	339.713	259.255	214.556	138.567
649.5	283.302	251.824	278.805	224.843	193.365	229.339
650	285.007	280.483	239.768	230.72	230.72	208.101
650.5	263.979	345.903	277.633	286.735	259.427	163.849
651	206.051	228.946	192.315	251.841	242.683	183.157
651.5	239.609	244.217	244.217	248.825	225.786	193.53
652	255.034	241.123	245.76	245.76	217.938	180.842
652.5	237.939	270.597	284.594	181.953	163.291	121.302
653	276.952	258.176	281.647	300.423	206.541	178.376
653.5	306.996	217.259	236.151	217.259	198.367	212.536
654	204.339	199.587	199.587	232.851	180.579	152.066
654.5	196.051	272.559	382.539	291.686	229.523	186.488
655	235.767	250.202	221.332	269.448	163.593	240.578
655.5	193.642	300.145	256.575	271.098	227.529	140.39
656	263.016	185.086	316.594	233.792	253.275	146.12
656.5	298.881	235.185	171.489	249.884	195.987	83.2947
657	231.656	261.229	231.656	231.656	167.581	192.225
657.5	242.983	262.819	178.518	198.354	257.86	183.477
658	254.439	284.373	269.406	244.461	194.571	189.582
658.5	230.949	230.949	261.073	271.115	185.764	195.805
659	186.941	252.623	217.256	257.676	257.676	141.469
659.5	193.275	254.309	239.051	259.396	218.706	157.672
660	230.406	230.406	281.607	184.325	153.604	133.123
660.5	226.729	221.576	319.482	195.812	226.729	139.129
661	285.227	347.458	300.785	197.066	93.347	186.694
661.5	260.676	245.035	250.249	271.103	161.619	156.406
662	298.748	246.336	298.748	225.372	204.407	146.754
662.5	184.489	200.302	189.76	221.386	189.76	147.591
663	270.359	238.552	249.154	206.745	153.733	217.347
663.5	256.17	186.79	192.127	213.475	149.432	122.748
664	209.54	209.54	279.387	225.659	85.9652	139.693
664.5	216.292	243.328	264.957	189.255	167.626	145.997
665	212.237	217.679	272.099	195.911	206.795	141.491
665.5	202.617	251.903	213.57	284.76	191.665	240.95
666	275.526	231.442	258.994	203.889	198.379	159.805
666.5	299.444	199.629	288.353	194.084	205.174	105.36
667	178.567	217.628	195.307	217.628	251.109	117.184
667.5	185.248	258.224	207.702	151.566	151.566	174.021
668	248.473	175.061	237.179	163.766	158.119	124.237
668.5	318.227	250.036	176.162	272.766	181.844	142.066
669	137.241	240.171	263.045	280.2	194.424	108.649
669.5	172.712	172.712	247.554	241.797	172.712	161.198
670	243.434	226.046	365.151	173.881	197.066	150.697
670.5	180.836	268.338	233.337	215.837	134.169	163.336
671	234.842	228.971	164.389	199.616	223.1	146.776
671.5	200.921	248.197	242.288	165.465	224.559	130.008
672	243.873	208.184	202.236	214.132	208.184	130.858
672.5	221.623	215.633	233.603	185.684	155.735	65.888
673	247.305	229.21	259.369	223.178	174.923	144.764
673.5	127.482	188.187	188.187	194.258	139.623	127.482
674	164.957	183.286	171.067	250.49	164.957	171.067
674.5	166.017	282.844	245.951	122.976	166.017	86.083
675	204.214	148.519	235.155	198.026	167.084	80.4479
675.5	174.467	224.314	236.776	174.467	124.619	174.467
676	276.052	219.587	131.752	175.669	131.752	156.848
676.5	239.945	221.002	227.317	145.23	214.688	126.287
677	216.072	139.811	222.427	171.587	254.202	114.391
677.5	204.659	166.286	204.659	134.308	198.264	127.912
678	199.528	115.855	193.092	173.783	141.601	109.419
678.5	187.88	168.445	194.359	246.188	174.923	136.051
679	267.367	234.761	221.719	247.804	163.029	143.465
679.5	216.474	157.436	137.756	104.957	144.316	124.637
680	126.971	147.018	93.5572	73.5092	60.1439	60.1439
680.5	100.841	53.782	100.841	127.732	73.9502	47.0592
681	114.972	121.735	87.9195	74.3934	101.446	60.8674
681.5	115.754	95.3272	142.991	170.227	102.136	68.0909
682	95.9765	137.109	130.254	82.2655	102.832	61.6992
682.5	103.566	165.706	96.662	117.375	110.471	69.0443
683	69.5378	97.3528	111.26	83.4453	48.6764	90.3991
683.5	77.0222	140.04	63.0182	105.03	91.0263	28.0081
684	84.6075	84.6075	126.911	91.6581	42.3037	98.7087
684.5	85.1731	85.1731	63.8798	78.0753	63.8798	42.5865
685	92.8878	135.759	85.7426	185.776	92.8878	100.033
685.5	86.3246	115.099	71.9371	71.9371	122.293	71.9371
686	130.366	101.396	86.9107	86.9107	79.6681	65.183
686.5	109.392	72.9279	65.6351	72.9279	58.3423	65.6351
687	102.808	80.7773	66.0905	95.4641	58.7471	88.1207
687.5	51.7415	73.9165	81.3081	36.9582	51.7415	66.5248
688	59.5218	74.4022	81.8424	66.962	74.4022	66.962
688.5	172.255	112.34	127.319	119.829	44.9361	59.9147
689	90.4655	67.8491	105.543	52.7715	52.7715	75.3879
689.5	98.6865	136.643	75.9127	37.9563	37.9563	75.9127
690	68.7972	84.0854	76.4413	76.4413	84.0854	61.1531
690.5	107.732	100.037	61.5613	46.171	69.2565	53.8661
691	38.7327	123.945	108.452	54.2258	61.9723	69.7189
691.5	54.5695	70.1607	62.3651	70.1607	93.5477	62.3651
692	78.4504	23.5351	125.521	101.985	62.7603	78.4504
692.5	71.0731	102.661	39.4851	71.0731	39.4851	15.794
693	79.4934	103.341	71.544	71.544	55.6454	79.4934
693.5	88.0486	64.0354	72.0398	112.062	104.057	48.0265
694	64.4792	56.4193	56.4193	112.839	40.2995	112.839
694.5	105.489	56.8016	129.832	32.4581	81.1452	56.8016
695	89.8647	81.6952	89.8647	65.3561	49.0171	65.3561
695.5	74.0294	49.3529	90.4804	57.5784	65.8039	65.8039
696	57.973	82.8186	66.2549	41.4093	74.5368	57.973
696.5	58.3673	75.0437	58.3673	100.058	50.0291	83.3819
697	100.739	41.9746	50.3695	117.529	100.739	41.9746
697.5	84.493	76.0437	84.493	109.841	67.5944	84.493
698	59.5283	102.048	76.5363	68.0323	68.0323	51.0242
698.5	51.3689	94.1764	85.6149	34.246	25.6845	77.0534
699	103.432	129.29	77.5741	77.5741	34.4774	25.858
699.5	17.3578	60.7525	78.1103	86.7893	43.3946	60.7525
700	61.1727	139.823	61.1727	78.6506	69.9116	69.9116

## Sheet: Figure 2c
Figure 2c
	78 K	100 K	150 K	200 K	250 K	298 K
400	370.043	359.677	370.043	379.371	370.043	370.043
400.5	384.681	381.578	380.544	375.374	369.169	397.09
401	389.987	368.321	380.702	372.448	381.734	380.702
401.5	390.814	387.728	385.671	369.216	372.301	389.785
402	387.564	389.614	366.032	371.159	380.387	367.058
402.5	386.466	387.488	384.421	367.04	382.376	391.578
403	407.832	375.205	401.714	389.479	385.401	410.89
403.5	388.783	354.179	375.552	382.676	380.641	390.818
404	375.914	384.042	383.026	369.818	370.834	407.409
404.5	389.473	372.231	371.217	378.316	391.502	379.331
405	399.966	379.714	383.764	378.702	392.878	392.878
405.5	380.995	376.953	391.101	371.9	382.006	388.07
406	403.472	384.307	362.116	381.281	388.342	383.299
406.5	381.72	390.785	365.605	370.641	388.77	378.699
407	416.366	366.08	381.166	390.217	394.24	396.252
407.5	410.895	368.701	385.779	400.849	373.724	387.789
408	390.393	375.339	387.382	385.375	388.386	395.411
408.5	382.896	391.917	366.858	396.928	371.87	406.952
409	380.434	375.428	376.429	385.439	390.445	396.452
409.5	388.207	395.211	370.197	395.211	392.209	405.216
410	470.995	447.104	457.343	449.379	448.241	455.067
410.5	432.373	455.07	427.834	452.8	460.744	463.014
411	461.888	446.039	451.7	423.398	461.888	480.002
411.5	449.826	457.738	450.956	471.3	440.784	448.696
412	475.058	463.774	444.591	480.7	451.361	463.774
412.5	469.971	458.7	484.622	482.368	446.303	455.319
413	472.789	479.543	485.172	502.057	444.647	453.652
413.5	522.847	509.354	507.106	519.474	465.503	436.268
414	504.295	545.851	535.743	537.989	499.802	461.615
414.5	538.454	526.114	539.576	576.594	508.166	471.147
415	551.258	550.137	561.342	582.63	532.21	426.889
415.5	578.775	555.266	564.222	626.913	541.832	444.436
416	620.799	624.154	645.407	620.799	550.33	449.66
416.5	624.607	633.562	686.172	641.397	546.251	438.792
417	677.697	707.941	724.743	741.546	611.607	418.94
417.5	701.667	730.81	764.436	822.722	623.206	449.471
418	741.36	806.411	843.423	833.329	702.104	412.739
418.5	802.222	856.002	870.568	896.337	683.457	445.928
419	820.446	867.457	930.138	968.194	732.022	429.811
419.5	876.653	975.052	1003.01	1010.83	742.471	421.554
420	879.148	988.623	1050.06	1004.26	804.303	437.898
420.5	1022.04	1056.67	1062.25	1051.08	818.75	416.635
421	996.262	1052.11	1095.66	1191.72	868.937	418.832
421.5	1029.49	1164.59	1189.16	1215.96	907.781	406.436
422	1062.7	1185.49	1201.12	1167.63	949.959	430.886
422.5	1184.13	1181.9	1273.33	1239.88	1014.65	415.895
423	1169.44	1238.49	1332.04	1342.07	1016.85	407.632
423.5	1150.16	1291.57	1302.7	1301.59	1047.73	404.172
424	1207.71	1362.44	1422.54	1430.33	1147.61	414.074
424.5	1263.18	1430.26	1433.61	1419.12	1073.81	388.755
425	1296.4	1383.35	1439.09	1442.43	1118.05	390.147
425.5	1374.14	1400.91	1379.72	1428.79	1210.18	385.919
426	1368.25	1376.06	1534.54	1571.37	1176.29	381.681
426.5	1356.74	1510.84	1480.69	1556.62	1265.17	399.763
427	1399.94	1443.52	1532.9	1534.01	1234.59	391.045
427.5	1332.59	1500.28	1599.78	1532.7	1354.95	381.218
428	1444.11	1548.14	1533.6	1542.55	1357.98	346.766
428.5	1403.88	1522.55	1559.49	1652.41	1368.06	358.247
429	1538.34	1623.5	1578.68	1625.74	1324.34	349.573
429.5	1485.55	1561.73	1646.87	1649.12	1374.64	359.624
430	1543.67	1517.9	1506.7	1586.23	1387.95	328.225
430.5	1506.99	1632.38	1597.67	1603.27	1415.18	387.383
431	1539.74	1642.69	1706.47	1735.57	1461.41	345.771
431.5	1536.84	1608.53	1644.37	1620.85	1414.74	323.722
432	1603.42	1666.21	1620.24	1660.6	1478.96	340.866
432.5	1535.92	1614.57	1796.58	1695.46	1447.15	341.564
433	1580.66	1658.34	1668.47	1712.38	1421.92	346.754
433.5	1594.55	1718.5	1704.98	1786.12	1497.63	343.701
434	1619.71	1706.56	1709.94	1735.89	1470.82	329.356
434.5	1610.72	1713.36	1720.13	1725.77	1433.63	332.746
435	1719.03	1659.25	1825.06	1792.35	1559.99	324.856
435.5	1671.21	1694.92	1815.75	1773.97	1525.55	350.051
436	1778.12	1776.99	1756.64	1760.03	1527.17	307.468
436.5	1674.7	1731.35	1710.96	1763.08	1535.33	334.26
437	1685.42	1659.3	1729.71	1769.46	1440.1	285.067
437.5	1750.32	1741.22	1868.68	1869.82	1447.6	320.93
438	1693.4	1695.68	1758.4	1718.49	1493.84	329.557
438.5	1637.23	1817.62	1697.74	1811.91	1608.69	293.423
439	1687.19	1801.5	1770.64	1887.23	1638.04	291.487
439.5	1764.33	1724.26	1842.19	1923.48	1568.55	281.652
440	1746.48	1838.22	1865.74	1943.72	1638.69	279.804
440.5	1751.89	1873.67	1763.38	1843.8	1622.08	271.113
441	1788.34	1786.03	1806.75	1918.38	1674.41	268.135
441.5	1779.76	1862.76	1919.24	1965.35	1624.15	293.938
442	1851.93	1778.03	1922.35	1974.31	1656.8	278.251
442.5	1865.08	1891.69	1829.21	1955.33	1682.28	285.779
443	1951.26	2002.27	2054.44	1957.05	1730.97	270.138
443.5	1814.43	1892.25	2063.01	2024.68	1728.47	254.391
444	1857.39	1973.77	1983.08	2028.47	1858.56	221.118
444.5	1982.67	1995.49	2004.82	2079.41	1818.32	268.086
445	2028.89	2160.8	2063.91	2084.92	1837.44	271.997
445.5	2096.54	2046.23	2172.59	2137.49	1937.43	260.898
446	2110.46	2138.6	2126.88	2155.02	1871.28	247.393
446.5	2198.21	2153.55	2179.41	2267.57	1947.83	252.736
447	2149.6	2169.64	2279.24	2229.74	1989.32	275.771
447.5	2132.51	2231.69	2277.74	2324.97	1955.39	260.955
448	2256.05	2243.03	2230.02	2353.06	2036	254.352
448.5	2138.5	2233.33	2304.46	2284.3	2040.11	261.978
449	2192.62	2325.65	2276.95	2388.6	2006.14	281.501
449.5	2132.93	2266.32	2366.05	2391.29	1986.33	222.306
450	2240.33	2240.33	2236.68	2318.13	2006.94	237.04
450.5	2298.19	2258.28	2375.5	2331.85	1971.48	223.209
451	2268.36	2279.88	2374.55	2464.11	2022.72	276.349
451.5	2301.82	2329.39	2392.42	2291.31	2087.78	228.475
452	2401.93	2435.63	2370.93	2385.76	2101.35	231.836
452.5	2372.38	2243.32	2381.99	2460.24	2073.08	248.496
453	2476.52	2303.12	2305.92	2463.93	2139.51	275.479
453.5	2345.01	2476.78	2343.59	2466.86	2122.55	219.623
454	2302.73	2518.07	2396.04	2519.5	2164.91	223.956
454.5	2432.62	2494.96	2423.92	2444.22	2220.96	223.256
455	2289.42	2268.92	2386.03	2457.76	2081.55	259.096
455.5	2383.43	2477.71	2395.21	2311.25	2088.81	203.284
456	2309.37	2405.71	2364.21	2512.44	2159.66	262.361
456.5	2314.06	2397.18	2388.28	2423.9	2045.4	247.882
457	2346.95	2286.01	2366.27	2470.31	2074.95	257.139
457.5	2318.36	2417.67	2469.56	2358.38	2090.08	222.349
458	2214.64	2313.69	2421.61	2411.26	2096.37	270.547
458.5	2220.98	2281.29	2369.54	2398.96	2040.07	222.098
459	2335.77	2286.01	2403.09	2347.48	2076.73	228.308
459.5	2207.8	2196.16	2277.61	2303.79	2066.72	234.16
460	2255.11	2247.88	2250.78	2205.96	2003.58	274.661
460.5	2187.51	2308	2283.61	2414.15	2128.7	261.066
461	2240.81	2189.56	2233.7	2287.79	2020.15	294.694
461.5	2207.67	2341.6	2257.01	2296.48	2079.38	277.721
462	2158.78	2273.29	2329.14	2301.21	2158.78	259.724
462.5	2173.96	2211.28	2189.17	2139.41	2053.72	298.523
463	2144.07	2212.49	2119.44	2256.27	2079.77	283.231
463.5	2191	2154.42	2174.74	2077.18	2012.14	296.74
464	2162.24	2256.19	2219.96	2245.46	2033.39	311.384
464.5	2199.96	2199.96	2158.76	2263.77	1977.97	296.43
465	2105.65	2146.48	2212.32	2271.58	2043.76	331.848
465.5	2134.63	2128.11	2282.07	2143.76	1978.06	331.416
466	2100.06	2084.54	2265.58	2287.56	1890.57	345.268
466.5	2163.33	2124.84	2222.35	2259.57	2011.92	329.761
467	2233.57	2132.97	2111.32	2215.74	2066.75	406.219
467.5	2164.2	2257.75	2286.82	2183.16	1970.79	375.449
468	2136.26	2126.22	2054.68	2226.64	1980.63	438.047
468.5	2258.43	2187.42	2252.2	2193.65	2041.68	438.481
469	2111.97	2244.28	2233.15	2244.28	2062.51	455.039
469.5	2145.22	2179.62	2168.56	2247.2	1979.35	465.658
470	2181.94	2250.32	2177.06	2252.76	1991.47	517.708
470.5	2075.24	2264.78	2267.21	2324.32	2066.73	535.82
471	2122.1	2168.05	2278.08	2269.62	2032.62	548.965
471.5	2188.54	2216.23	2301.7	2224.66	2086.22	568.203
472	2296.52	2187.45	2288.13	2294.13	2191.05	672.416
472.5	2308.17	2310.55	2357.1	2366.65	2107.66	584.799
473	2368.6	2438.72	2362.66	2468.43	2210.54	684.554
473.5	2438	2356.3	2408.4	2467.6	2263.94	725.835
474	2424.46	2474.01	2541.25	2456.31	2225.07	750.343
474.5	2490.44	2511.6	2455.16	2571.57	2371.68	785.464
475	2509.25	2560.81	2614.73	2585.43	2461.19	842.666
475.5	2569.11	2597.14	2597.14	2664.87	2514.22	894.517
476	2686.88	2696.19	2700.84	2625.21	2446	932.088
476.5	2744.82	2557.96	2719.29	2830.7	2581.17	1058.47
477	2704.18	2750.48	2752.8	2925.28	2653.24	1068.47
477.5	2876.58	2817.59	2832.62	3000.34	2810.65	1112.69
478	2996.73	2921.61	2949.34	3053.36	2808.35	1176.5
478.5	3072.68	3025.32	2972.18	3080.76	2972.18	1232.54
479	3157.81	3127.8	3130.1	3227.09	3035.43	1339.33
479.5	3307.91	3272.14	3261.75	3318.29	3144.07	1392.62
480	3314.86	3314.86	3327.54	3520.09	3238.76	1505.81
480.5	3504.44	3403	3506.75	3543.64	3326.92	1572.39
481	3658.24	3637.5	3743.53	3605.22	3485.36	1676.98
481.5	3601.84	3794.26	3738.96	3744.72	3668.67	1780.18
482	3932.53	3915.25	3810.43	4005.1	3878.39	1907.52
482.5	3984.64	4046.81	3942.05	4144.67	3889.09	1949.15
483	4180.58	4150.66	4179.43	4353.19	4078.17	2022.97
483.5	4189.13	4299.64	4449.3	4442.39	4223.66	1991.53
484	4484.41	4520.11	4357.73	4583.45	4239.12	2123.59
484.5	4787.77	4649.43	4688.63	4828.12	4572.19	2248.05
485	4945.13	4751.25	4836.65	4997.06	4740.86	2308.11
485.5	4978.85	5146.35	5052.78	5098.99	4867.95	2490.58
486	5177.9	5194.09	5202.19	5270.41	5070.37	2502.23
486.5	5305.6	5438.7	5255.83	5419.03	5233.84	2606.5
487	5465.9	5456.63	5628.09	5609.56	5368.58	2812.89
487.5	5737.59	5563.58	5738.75	5804.87	5551.98	2801.51
488	5985.48	5894.87	5915.78	5973.86	5785.69	2850.45
488.5	6136.8	6062.36	6187.98	6320.58	5807.63	3139.35
489	6261.62	6185.92	6202.22	6386.25	6074.1	3070.25
489.5	6621.05	6317.81	6244.34	6650.21	6306.15	3230.63
490	6594.74	6572.55	6489.64	6818.97	6381.03	3232.56
490.5	6830.45	6631.55	6828.11	7025.84	6527.42	3429.26
491	6806.61	6813.64	7052.76	6964.85	6742.14	3362.87
491.5	6960.01	6984.67	6964.71	7213.7	6721.59	3478.83
492	7259.73	7258.55	7337.4	7435.07	6852.55	3543.37
492.5	7198.26	7211.23	7535.47	7452.94	7204.15	3696.4
493	7455.29	7418.67	7560.43	7533.26	7141.06	3652.63
493.5	7456.2	7578.1	7575.74	7795.87	7247.9	3713.9
494	7449.79	7743.84	7627.64	7782.97	7491.29	3827.46
494.5	7541.19	7700.36	7683.73	8067.38	7682.54	3942.23
495	7735.04	7738.61	7911.13	8094.36	7605.35	3896.67
495.5	7825.1	7983.68	7977.72	8155.37	7717.79	4015.68
496	7982.2	7832.85	8086.14	8270.13	7679.92	3949.88
496.5	7924.32	8135.03	8087.14	8265.52	8062	4147.13
497	8122.68	7983.53	8104.69	8005.12	7711.21	4287.47
497.5	8050.07	8181.11	8248.44	8188.33	8068.11	4253.46
498	7991.34	8090.14	8217.84	8372.06	7796.17	4110.73
498.5	8149.85	8164.35	8344.33	8488.07	7969.87	4239.81
499	8099.35	8302.81	8058.18	8228.94	7809.92	4224.07
499.5	8118.92	8148.06	8325.38	8299.88	7956.17	4221.59
500	8109.01	8190.61	8290.48	8363.56	8098.05	4382.13
500.5	8182.28	8258.02	8306.88	8277.57	7814.58	4256.06
501	8261.75	8267.88	8340.17	8394.08	7907.66	4230.73
501.5	8152.61	8081.35	8314.78	8322.15	7999.04	4423.98
502	8036.39	7877.49	8158.34	8362.83	7856.55	4380.35
502.5	7955.59	7982.77	8061.83	8323.72	7919.77	4494.17
503	8074.69	7887.62	7992.93	8054.87	7679.5	4426.34
503.5	7972.53	7771.19	8018.51	8185.04	7641.94	4587.15
504	7952.87	7920.45	8086.27	8138.63	7641.19	4361.05
504.5	7956.11	7923.6	8126.13	7986.11	7618.56	4261.84
505	7950.27	7912.66	7821.15	7666.96	7618.07	4454
505.5	7595.11	7715.73	7919.27	7943.15	7674.27	4158.78
506	7788.4	7656.18	7823.66	7799.73	7564.26	4375.86
506.5	7619.01	7420.73	7819.81	7766.76	7613.95	4442.84
507	7645.89	7512.91	7586.37	7747.21	7378.66	4487.23
507.5	7514.48	7593.28	7673.36	7641.58	7217.05	4326.67
508	7440.42	7501.64	7515.67	7520.78	7261.84	4328.02
508.5	7364.76	7508.04	7789.48	7752.38	7236.83	4321.37
509	7253.72	7416.66	7521.86	7457.71	7158.79	4261.92
509.5	7261.7	7180.69	7308	7616.62	7175.54	4333.62
510	7042.63	7293.97	7257.88	7172.81	7113.52	4321.73
510.5	7108.45	7201.5	7288.1	7359.18	7077.43	4234.05
511	7117.33	7084.93	7320.79	7300.06	7066.79	4197.56
511.5	7039.03	7117.07	7102.76	7162.59	6885.55	4210.15
512	7078.59	7052.49	7121.67	7129.5	6860.61	4051.62
512.5	7171.51	6811.24	6973.69	7103.39	6816.48	4145.17
513	6920.25	7168.77	7114.86	7054.37	6999.15	4237.88
513.5	6970.74	6999.76	6833.57	6940.41	6734.65	4257.63
514	6928.63	6797.65	6911.43	6957.74	6924.66	4090.76
514.5	6984.77	6972.83	6818.88	7059.09	6781.72	4139.37
515	6507.14	6670.88	6830.63	6741.44	6525.77	4281.29
515.5	6628.93	6842.55	6803.83	6846.56	6819.86	4156.27
516	6753.85	6696.28	6761.89	6822.14	6594.51	4049.1
516.5	6672.21	6621.17	6629.23	6719.21	6386.14	4073.43
517	6568.24	6572.29	6728.54	6887.5	6355.41	4175.87
517.5	6609.32	6567.41	6810.74	6747.21	6476.83	4050.22
518	6707.34	6568.96	6562.18	6697.85	6536.4	4041.5
518.5	6502.82	6333.99	6532.78	6750.63	6186.94	4027.5
519	6452.29	6511.05	6676.39	6942.84	6400.37	4006.38
519.5	6352.36	6431.9	6588.24	6676.01	6404.47	4089.54
520	6658.79	6302.32	6559.69	6554.19	6448.21	4188.24
520.5	6416.8	6369.83	6425.09	6614.35	6314.57	4207.87
521	6407.03	6301.66	6633.03	6515.18	6269.77	4160.9
521.5	6571.24	6258.12	6466.86	6601.85	6181.58	4048.23
522	6462.58	6570.12	6522.64	6528.22	6482.13	3963.86
522.5	6356.03	6541.07	6444.34	6670.04	6280.33	4104.64
523	6684.54	6496.01	6715.5	6567.76	6238.53	4149.17
523.5	6557.22	6438.64	6657.45	6455.58	6239.6	3947.04
524	6247.47	6475.5	6459.93	6610.06	6250.31	4093.22
524.5	6501.07	6420.05	6633.25	6677.31	6248.07	4141.69
525	6567.87	6425.25	6517.95	6739.02	6378.18	4012.03
525.5	6517.6	6255.58	6444.58	6561.99	6246.99	3946.07
526	6450.8	6321.44	6401.93	6393.31	6324.32	3987.19
526.5	6387.31	6401.74	6390.2	6636.92	6270.44	4065.83
527	6398.33	6386.75	6628.61	6466.4	6312.89	4055.08
527.5	6544.59	6412.3	6570.75	6636.17	6258.21	3984.61
528	6434.81	6503.39	6675.57	6598.24	6195.51	3979.08
528.5	6629.89	6316.55	6380.98	6398.55	6356.09	3982.62
529	6620.33	6392.6	6768.72	6479.29	6254.49	4025.68
529.5	6558.1	6509.44	6447.52	6468.16	6207.19	4092.91
530	6535.08	6301.32	6617.94	6616.46	6145.97	3824.59
530.5	6462.53	6327.3	6459.56	6875.63	6373.37	4009.17
531	6427.78	6591.95	6623.29	6499.42	6305.41	4054.86
531.5	6436.6	6555.05	6511.57	6595.53	6253.68	4184.62
532	6511.4	6481.28	6384.88	6455.67	6366.8	3908.65
532.5	6509.86	6319.33	6461.47	6529.52	6218.01	3818.21
533	6457.88	6444.22	6456.37	6682.56	6381.98	3943.96
533.5	6343.12	6410.13	6551.77	6665.99	6198.44	4087.62
534	6445.84	6470.29	6534.45	6678.07	6473.34	4012.04
534.5	6191.27	6398.21	6523.9	6562.23	6316.97	3898.09
535	6334.62	6471.49	6488.41	6652.96	6171.6	3764.78
535.5	6251.54	6375.09	6608.29	6362.74	6242.28	3897.95
536	6556.69	6344.24	6469.85	6564.45	6114.72	3886.25
536.5	6507.61	6471.79	6540.32	6425.06	6133.79	3970.3
537	6464	6484.34	6354.5	6557.86	6234.04	3923.46
537.5	6404.25	6412.1	6518.86	6558.11	6239.39	3749.29
538	6294.92	6291.77	6510.79	6420.98	6001.84	3759.62
538.5	6230.88	5906.69	6493.4	6433.31	6061.67	3858.72
539	6181.97	6120.07	6293.07	6307.35	5961.35	3886.94
539.5	6250.72	6061.11	6324.02	6201.33	6069.08	4002.5
540	6153.36	6079.78	6106.98	6210.95	5849.45	3712.49
540.5	6241.91	5943.3	5948.11	6245.12	5917.61	3926.88
541	6192.25	6021.45	6039.17	6050.45	5792.64	3665.72
541.5	6038.53	6125.88	6114.56	6264.99	5799.12	3570.06
542	6006.74	5839.48	6001.87	6081.44	5777.77	3887.58
542.5	5931.83	5874.76	6070.42	6269.34	5788.34	3742.04
543	5911.67	5736.5	5908.4	5972.24	5777.43	3824.33
543.5	5995.96	5810.23	5779	5696.82	5795.44	3726.11
544	5828.17	5681.31	5836.42	5961.83	5678.01	3585.68
544.5	5673.56	5673.56	5739.84	5981.76	5592.37	3569.17
545	5983.26	5773.61	5593.91	5818.53	5312.72	3557.34
545.5	5640.63	5540.35	5709.15	5911.38	5523.63	3618.36
546	5746.21	5610.24	5843.58	5628.7	5371.86	3520.25
546.5	5511.53	5528.39	5853.79	5690.25	5459.26	3486.65
547	5437.08	5486.19	5476.03	5467.56	5132.3	3325.58
547.5	5462.41	5351.9	5506.61	5508.31	5278.79	3400.19
548	5538.88	5559.36	5506.45	5356.24	5293.09	3292.6
548.5	5462.01	5148.47	5390.05	5369.49	5117.63	3347.79
549	5358.52	5143.56	5157.32	5305.21	5162.48	3375.73
549.5	5224.83	5421.61	5129.9	5228.29	5083.29	3308.89
550	5299.55	5084.73	5368.85	5096.86	5005.04	3220.62
550.5	5219.06	5135.55	5145.99	5243.42	4799.79	3176.67
551	5198.79	4784.77	5184.81	5247.7	4955.97	3257.98
551.5	4995.3	4898.8	5149.71	5147.95	4916.35	3279.32
552	4879.65	4863.79	5221.53	5075.26	4669.95	3124.46
552.5	4955.45	4881.12	4974.92	4997.93	4785.55	3277.68
553	4841.49	4681.53	4797.05	4896.58	4596.21	3201
553.5	4758.46	4854.84	4904.82	4888.75	4579.97	3061.05
554	4778.46	4782.04	4722.9	4785.63	4588.47	3034.48
554.5	4742.15	4711.56	4796.14	4680.96	4520.79	3001.86
555	4560.77	4564.39	4437.9	4911.32	4325.87	3162.18
555.5	4451.37	4569.28	4705.32	4581.98	4543.88	2983.91
556	4484.79	4417.42	4568.55	4597.68	4399.21	3018.99
556.5	4635.9	4420.2	4582.89	4518.91	4178.89	2875.5
557	4455.84	4402.62	4387.94	4534.75	4096.14	2851.88
557.5	4437.28	4203.26	4302.76	4442.81	4267.75	2764.09
558	4438.72	4203.74	4349.91	4497.93	4126.03	2973.33
558.5	4278.34	4233.75	4321.07	4257.9	4343.36	2924.06
559	4109.01	4174.29	4030.67	4250.76	4062.38	2788.46
559.5	4033.94	4020.83	4209.98	4193.13	3869.14	2766.08
560	4193.13	4035.18	4178.09	4179.97	4153.64	2702.03
560.5	4040.09	3983.46	4185.46	4043.87	4094.84	2820.51
561	3965.26	3917.88	4141.54	4067.62	3843.95	2611.92
561.5	3999.33	4033.6	3993.62	4088.8	3955.55	2518.38
562	3976.16	3802.2	3899.7	3968.51	3838.52	2737.43
562.5	3959.59	3685	3757.97	3907.75	3719.56	2623.09
563	3657.21	3940.76	3927.25	4023.7	3801.87	2638.74
563.5	4032.81	3817.81	3881.73	3728.7	3686.09	2655.61
564	3979.58	3641.14	3964.02	3752.01	3524.44	2699.73
564.5	3832.79	3608.25	3586.77	3879.65	3731.25	2507.03
565	3814.07	3753.31	3669.03	3817.99	3561.24	2557.74
565.5	3590.99	3661.82	3738.56	3634.28	3406.03	2473.35
566	3723.54	3628.72	3565.51	3717.62	3492.42	2372.4
566.5	3604.68	3475.73	3697.92	3618.57	3440.02	2511.57
567	3556.35	3657.96	3562.33	3630.07	3476.66	2402.78
567.5	3650.48	3622.46	3430.33	3600.45	3506.38	2441.66
568	3568.37	3502.03	3666.88	3489.97	3552.29	2277.73
568.5	3538.35	3401.09	3645.33	3512.11	3370.82	2365.63
569	3236.38	3437.01	3317.44	3357.97	3311.36	2518.99
569.5	3461.09	3369.58	3294.34	3310.61	3320.78	2216.56
570	3105.68	3334.22	3426.05	3432.17	3175.06	2320.08
570.5	3411.53	3444.31	3491.44	3368.5	3216.88	2272.3
571	3203.35	3160.15	3404.98	3392.63	3158.09	2302.22
571.5	3288.1	3124.83	3368.7	3275.7	3168.23	2207.22
572	3209.45	3292.49	3236.43	3462.72	3086.97	2096.73
572.5	3385.23	3160.11	3180.95	3378.98	3078.81	2199.15
573	3219.06	3168.83	3198.13	3133.25	3101.85	2229.06
573.5	3115.54	3113.44	3340.48	3149.18	2957.87	2108.56
574	3154.54	3091.2	3209.44	3277.01	3063.75	2035.46
574.5	2962.37	3136.26	3059.92	3193.51	3053.56	2099.32
575	3060.18	3047.4	3055.92	3081.47	2955.83	2086.97
575.5	2890.04	3127.31	3039.67	3116.63	3071.74	2094.85
576	3031.77	3158.36	2967.4	3192.69	2958.82	1935.35
576.5	2951.42	3100.07	3005.28	3227.18	2811.39	2055.22
577	3082.28	2963.31	2885.44	2891.93	2699.42	2057.01
577.5	3148.18	2872.25	3195.97	2948.29	2939.6	2018.4
578	2976.65	3057.39	3013.75	3162.14	2734.41	1988.07
578.5	2866.76	2919.37	2811.97	3064.02	2803.2	1941.86
579	2929.69	2920.89	2975.92	3099.18	2793.22	1950.19
579.5	2876.55	3011.32	3022.37	2905.27	2819.11	1922.12
580	2767.46	2922.69	2820.68	2942.65	2774.12	1920.37
580.5	2878.29	2913.9	2809.28	2782.57	2720.24	1807.56
581	2911.64	2732.88	2750.75	2730.64	2790.98	1890.44
581.5	2913.03	2879.37	2780.62	2785.11	2621.28	1974.94
582	2718.21	2896.27	2950.37	2878.24	2589.74	1767.06
582.5	2787.92	2830.92	2828.65	2828.65	2695.14	1900.86
583	2755.84	2753.57	2803.55	2753.57	2694.5	1906.14
583.5	2732.56	2554.64	2693.78	2712.03	2682.38	1815.62
584	2708.98	2786.84	2743.33	2805.16	2686.08	1760.95
584.5	2690.51	2603.13	2679.02	2729.61	2478.95	1864.96
585	2662.54	2473.18	2685.63	2632.52	2750.29	1750.4
585.5	2649.72	2770.26	2675.22	2682.17	2487.44	1801.25
586	2669.27	2501.71	2776.32	2699.52	2490.08	1782.62
586.5	2712.17	2464.55	2588.36	2681.8	2567.34	1819.8
587	2553.64	2541.91	2579.43	2570.05	2452.8	1690.7
587.5	2712.63	2764.43	2733.82	2663.18	2408.87	1636.52
588	2409.39	2503.97	2629.29	2553.63	2548.9	1600.75
588.5	2676.7	2477.2	2581.7	2436.82	2348.94	1610.3
589	2476.31	2440.53	2462	2469.16	2397.59	1667.58
589.5	2572.79	2493.74	2414.69	2584.77	2532.07	1628.96
590	2338.02	2419.81	2552.1	2542.48	2371.7	1854.54
590.5	2387.87	2230.93	2392.7	2262.32	2230.93	1639.4
591	2496.17	2544.64	2423.46	2370.15	2382.26	1679.46
591.5	2389.72	2494.36	2404.32	2270.48	2246.14	1525.82
592	2409.36	2186.99	2380.03	2287.18	2255.41	1576.1
592.5	2228	2343.32	2426.75	2380.13	2269.71	1543.4
593	2232.3	2298.82	2357.96	2269.25	2256.94	1493.13
593.5	2231.63	2258.84	2318.22	2325.64	2162.35	1415.18
594	2278.07	2260.68	2223.42	2292.98	2061.94	1530.31
594.5	2090.91	2203.19	2300.5	2150.79	2080.93	1601.86
595	2067.42	2237.82	2175.17	2330.54	2022.31	1491.05
595.5	2156.81	2088.86	2088.86	2076.27	2134.16	1419.42
596	2057.32	2069.96	2246.88	2112.93	1946.12	1529.09
596.5	2256.46	2271.69	2061.02	2180.31	2071.17	1449.31
597	2113.09	2141.13	2072.3	2013.68	2064.66	1435.06
597.5	2078.77	2017.33	2135.09	2163.25	2042.93	1356.83
598	2149.49	1987.51	2041.5	2090.36	1979.8	1344.72
598.5	2089.68	2012.19	1893.37	1906.28	1988.94	1389.68
599	1998.09	2075.93	2107.07	1881.31	1995.49	1375.31
599.5	2075.68	1955.73	2036.57	1958.34	1877.5	1332.51
600	1941.7	1891.91	1920.74	2148.71	2046.52	1339.01
600.5	1940.04	1916.35	1811.05	1916.35	1926.87	1279.32
601	2041.4	1932.99	1853.66	2073.13	1821.93	1343.31
601.5	1867	2018.38	1861.69	1954.64	1784.67	1232.27
602	1995.07	2011.07	1952.39	1811.03	1669.67	1266.92
602.5	1881.1	1867.71	1725.69	1934.7	1763.2	1216.55
603	1908.68	1876.37	1884.45	1822.53	1652.93	1195.28
603.5	1701.13	1830.94	1833.65	1939.12	1817.42	1195.39
604	1801.32	1733.4	1766	1907.28	1741.55	1260.65
604.5	1839.31	1839.31	1618.26	1653.74	1702.86	1159.8
605	1787.11	1820	1822.74	1899.49	1726.81	1016.9
605.5	1726.37	1679.56	1853.02	1764.91	1503.34	1115.12
606	1734.15	1706.49	1648.41	1736.92	1706.49	1078.66
606.5	1789.93	1525.88	1684.31	1748.23	1670.41	1167.34
607	1737.24	1692.55	1667.42	1656.24	1619.94	1248.47
607.5	1524.71	1530.32	1634.21	1665.1	1670.72	1176.52
608	1611.87	1676.8	1631.63	1510.25	1527.18	1103.75
608.5	1566.14	1645.58	1600.19	1557.63	1529.26	1106.51
609	1559.8	1411.52	1613.98	1548.39	1531.28	1106.4
609.5	1653.07	1598.63	1564.25	1521.28	1506.96	1131.65
610	1545.66	1580.2	1459.31	1514	1326.91	1076.49
610.5	1403.02	1269.95	1643.13	1530.31	1414.6	1084.81
611	1514.74	1447.87	1503.11	1529.27	1360.65	1081.54
611.5	1487.32	1475.63	1358.75	1519.46	1279.85	993.491
612	1447.8	1503.6	1462.49	1465.43	1324.46	1013.17
612.5	1446.29	1543.69	1508.27	1458.1	1402.02	1080.29
613	1376.47	1456.56	1450.63	1438.76	1260.77	884.023
613.5	1509.55	1434.96	1461.81	1306.68	1294.75	1073.99
614	1389.05	1383.05	1344.05	1407.05	1284.05	918.034
614.5	1236.49	1314.9	1408.4	1272.68	1474.74	989.195
615	1267.2	1294.49	1458.2	1346.03	1379.37	1018.61
615.5	1313.03	1395.29	1453.17	1288.66	1309.99	999.246
616	1386.81	1460.28	1460.28	1270.48	1261.29	921.479
616.5	1397.05	1277.04	1347.81	1350.89	1280.11	923.159
617	1404.23	1153.7	1246.49	1286.7	1178.44	955.745
617.5	1368.02	1184.58	1249.88	1308.95	1271.64	892.324
618	1397.01	1290.75	1431.38	1356.38	1171.98	1056.35
618.5	1348.33	1276.05	1279.19	1335.76	1348.33	924.033
619	1469.72	1166.3	1185.26	1359.1	1147.33	878.674
619.5	1207.83	1255.5	1268.22	1274.57	1172.86	855.013
620	1173.05	1272.14	1208.21	1268.94	1224.19	910.953
620.5	1240.45	1108.69	1311.15	1295.08	1224.38	890.166
621	1188.97	1185.74	1108.2	1185.74	1137.28	823.881
621.5	1163.48	1160.23	1212.23	1280.48	1101.73	861.238
622	1229.17	1343.59	1199.75	1078.79	1091.87	863.034
622.5	1052.73	1131.69	1190.9	1194.19	1042.86	845.476
623	1135.54	1066.01	1115.67	1118.98	1099.12	804.476
623.5	1088.81	1145.42	1208.68	1285.26	1095.47	889.029
624	1155.36	1175.45	1225.68	1091.73	1014.7	736.749
624.5	1242.34	1161.53	1131.23	1201.94	1006.66	770.99
625	1086.49	1100.03	1188.04	1083.11	1042.49	849.564
625.5	1058.7	1154.02	1055.3	1085.94	1085.94	728.497
626	1061.36	1229.12	1198.31	1177.76	1112.71	797.729
626.5	1050	1046.56	1115.41	1067.21	1108.52	784.918
627	1003.85	1035.01	1052.32	1100.78	924.238	716.544
627.5	1057.73	1005.54	1082.09	1116.88	1012.5	581.058
628	1000.21	1035.19	895.297	1010.71	1255.51	741.418
628.5	1033.64	1082.86	1114.5	1118.02	980.903	660.967
629	957.811	1176.94	993.154	1035.57	1035.57	689.2
629.5	1059.32	902.909	1006	1137.52	966.895	703.843
630	1111.9	958.163	1072.57	1047.54	922.411	618.516
630.5	1028.42	988.868	981.677	1032.02	859.417	629.28
631	987.334	1052.43	976.484	1019.88	835.436	611.207
631.5	941.924	909.193	992.839	963.745	829.184	730.991
632	961.792	1023.96	932.536	994.705	863.053	629.005
632.5	975.041	905.133	941.927	1008.16	864.659	673.33
633	881.051	940.281	962.493	884.753	873.647	662.639
633.5	927.184	945.802	964.42	908.566	871.33	521.308
634	962.581	958.835	891.417	887.672	816.508	603.017
634.5	836.085	934.005	998.03	937.771	783.359	775.827
635	810.4	1007.32	912.647	1026.25	783.891	628.628
635.5	956.167	796.171	876.169	1001.88	792.361	579.033
636	877.537	823.888	877.537	904.361	877.537	682.103
636.5	805.523	948.127	921.148	894.169	882.606	605.105
637	841.178	786.909	903.2	771.403	864.436	600.841
637.5	764.125	912.271	810.908	834.299	701.747	615.978
638	799.859	886.118	835.147	756.729	811.622	568.527
638.5	859.818	784.879	879.538	828.265	800.656	615.282
639	841.101	821.263	805.393	845.068	769.686	503.867
639.5	901.856	726.273	861.951	921.808	762.188	566.653
640	846.883	758.582	830.828	899.06	738.514	433.475
640.5	831.737	779.249	932.676	815.587	722.723	629.859
641	800.128	856.99	800.128	812.313	852.928	552.373
641.5	686.681	727.555	985.06	776.603	788.866	543.622
642	863.802	810.329	756.855	719.835	756.855	530.621
642.5	753.248	761.525	711.86	666.334	703.583	567.005
643	770.382	774.546	832.845	911.965	712.082	399.766
643.5	778.926	783.114	858.494	766.363	556.974	523.472
644	635.924	686.461	779.112	795.958	661.193	614.867
644.5	677.837	715.966	787.986	643.945	665.128	508.378
645	711.697	758.576	686.127	681.866	664.819	464.521
645.5	780.531	673.315	711.913	711.913	673.315	411.709
646	716.414	746.624	690.52	733.677	699.151	513.574
646.5	750.933	794.339	755.273	694.504	625.054	394.999
647	724.7	707.237	720.334	711.603	698.506	558.804
647.5	702.45	623.425	755.134	689.279	627.815	522.447
648	657.845	746.146	626.94	706.411	737.316	428.262
648.5	675.247	675.247	715.229	715.229	617.496	413.145
649	679.426	688.366	661.546	625.787	514.039	554.268
649.5	589.087	634.056	656.54	670.031	665.534	463.176
650	610.73	674.065	597.158	773.591	610.73	434.297
650.5	623.536	710.011	628.087	623.536	582.573	432.379
651	576.944	636.47	631.891	650.207	489.945	402.945
651.5	631.278	594.415	677.357	617.454	589.807	451.571
652	649.177	649.177	658.451	630.629	658.451	449.787
652.5	643.835	597.18	723.148	723.148	648.5	368.572
653	647.787	525.74	619.622	661.87	572.681	394.305
653.5	576.208	590.377	713.175	675.391	623.438	491.193
654	575.001	646.282	627.273	665.29	627.273	422.934
654.5	521.209	612.062	530.773	607.281	478.174	401.666
655	668.808	673.62	519.649	572.577	529.272	413.795
655.5	687.428	643.859	682.587	556.72	527.674	411.489
656	603.963	642.929	589.351	623.446	443.231	365.3
656.5	695.755	509.567	563.464	568.363	489.969	445.871
657	591.461	650.607	483.027	576.675	492.884	359.806
657.5	619.855	555.39	555.39	614.896	629.773	466.131
658	593.691	558.768	503.889	528.834	563.757	329.274
658.5	557.291	502.064	627.58	607.497	487.002	381.569
659	474.932	469.88	581.034	636.611	454.722	378.935
659.5	640.86	630.688	473.016	645.946	579.826	356.033
660	629.776	450.572	542.734	496.653	491.533	435.211
660.5	484.376	520.447	541.059	602.894	530.753	345.247
661	508.223	544.524	466.735	513.409	425.248	383.76
661.5	505.711	552.633	495.284	620.409	547.419	380.587
662	566.049	539.844	529.361	492.673	403.572	424.537
662.5	506.026	532.381	527.11	500.755	511.297	400.604
663	620.235	508.91	445.297	646.74	519.513	318.069
663.5	485.655	501.665	469.644	464.307	421.612	368.244
664	510.418	435.199	596.383	467.436	488.927	354.606
664.5	427.176	454.213	427.176	492.064	437.991	346.067
665	402.706	462.568	522.43	500.662	424.474	321.077
665.5	454.52	388.806	383.33	465.472	449.044	295.712
666	374.715	517.988	424.31	446.352	573.094	369.205
666.5	587.797	482.437	393.713	471.347	499.073	299.444
667	491.058	390.615	463.157	491.058	424.096	362.713
667.5	465.927	527.676	353.655	527.676	381.723	348.041
668	423.534	485.652	372.71	513.888	440.475	282.356
668.5	358.006	522.802	340.958	431.88	409.15	312.545
669	440.314	446.032	503.216	611.865	400.285	257.326
669.5	512.379	385.723	408.752	558.435	420.266	391.481
670	423.111	399.927	475.276	382.539	492.664	243.434
670.5	437.507	402.507	408.34	414.173	379.173	239.171
671	428.587	434.458	499.039	469.684	399.231	317.037
671.5	472.756	484.575	360.477	319.111	354.567	277.744
672	434.212	368.783	404.471	499.641	344.99	279.561
672.5	341.42	443.246	371.369	377.358	395.328	317.46
673	452.388	446.356	410.165	319.687	410.165	301.592
673.5	485.644	382.445	467.433	437.08	382.445	309.598
674	354.352	354.352	470.433	476.543	360.462	244.381
674.5	356.63	368.927	442.713	338.183	307.439	258.249
675	346.545	445.557	352.733	334.168	396.051	303.227
675.5	373.857	423.705	317.778	405.012	311.547	255.469
676	282.326	363.887	395.256	357.613	294.874	313.696
676.5	366.233	334.661	309.403	284.146	315.718	221.002
677	336.818	343.173	387.658	463.919	419.434	222.427
677.5	364.549	390.132	319.78	294.198	332.571	185.472
678	347.566	405.493	328.256	334.693	244.583	244.583
678.5	285.06	388.718	362.804	492.376	310.974	213.795
679	410.832	430.396	332.579	267.367	397.79	280.409
679.5	373.91	301.752	341.111	327.991	249.273	236.154
680	267.306	314.085	240.576	240.576	287.354	180.432
680.5	302.524	289.078	221.851	275.633	268.91	194.96
681	209.654	290.811	270.522	304.337	270.522	229.943
681.5	265.554	306.409	292.791	272.363	238.318	129.373
682	294.785	294.785	253.652	294.785	205.664	178.242
682.5	296.89	248.559	234.751	234.751	214.037	269.273
683	257.29	285.105	236.428	208.613	201.659	159.937
683.5	238.069	224.065	238.069	231.067	203.059	217.063
684	246.772	274.974	296.126	176.266	246.772	197.417
684.5	212.933	255.519	234.226	333.595	212.933	163.248
685	207.211	242.937	200.066	214.356	207.211	114.323
685.5	194.23	273.361	215.811	244.586	230.199	151.068
686	260.732	210.034	195.549	253.489	239.004	173.821
686.5	277.126	277.126	284.419	196.905	189.613	167.734
687	264.362	183.585	264.362	212.958	220.302	161.555
687.5	258.708	162.616	236.533	229.141	258.708	155.225
688	208.326	305.049	163.685	200.886	230.647	133.924
688.5	112.34	209.702	202.212	284.595	232.17	82.3828
689	263.858	233.703	241.241	173.392	173.392	113.082
689.5	159.417	144.234	258.103	220.147	212.555	136.643
690	206.392	191.103	214.036	214.036	290.477	99.3737
690.5	192.379	223.16	215.465	246.245	161.598	223.16
691	216.903	209.157	201.41	193.664	216.903	201.41
691.5	280.643	140.321	226.074	194.891	265.052	163.708
692	141.211	149.056	251.041	188.281	243.196	149.056
692.5	213.219	134.249	189.528	236.91	165.837	205.322
693	206.683	143.088	198.733	174.885	206.683	143.088
693.5	224.124	216.119	224.124	176.097	184.102	112.062
694	201.498	209.558	249.857	217.617	209.558	137.018
694.5	146.061	210.977	210.977	137.947	300.237	194.748
695	212.407	163.39	236.916	253.255	114.373	122.543
695.5	156.284	123.382	222.088	205.637	230.314	115.157
696	182.201	182.201	157.355	231.892	132.51	124.228
696.5	150.087	166.764	208.455	133.411	183.44	166.764
697	201.478	151.109	226.663	209.873	184.688	117.529
697.5	202.783	202.783	194.334	202.783	160.537	109.841
698	170.081	119.057	153.073	161.577	136.065	110.553
698.5	162.668	162.668	196.914	145.545	145.545	196.914
699	112.052	224.103	137.91	155.148	172.387	172.387
699.5	243.01	216.973	138.863	173.579	216.973	86.7893
700	166.04	166.04	279.646	235.952	183.518	166.04

## Sheet: Figure 3a
Figure 3a
	0.17 ps	0.37 ps	0.53 ps	0.84 ps	1.21 ps
319.836	0.000487566	0.0015	-0.00233	0.000235399	-0.00601
320.411	0.00243	0.00118	-0.0022	0.000633285	-0.00504
320.987	0.00194	0.0008694	-0.00125	0.00103	-0.00496
321.563	0.00145	0.000671476	-0.00126	0.000223765	-0.00488
322.138	0.000356726	0.000473551	-0.00127	-0.000872273	-0.000775686
322.714	-0.00304	-0.000116802	-0.00266	-0.00073314	-0.000456906
323.29	-0.00298	9.8198e-06	-0.00336	-0.000594008	-0.00158
323.866	-0.0018	-8.73527e-05	-0.00179	0.000559721	0.000220115
324.442	-0.000618806	0.000159612	-0.000629389	0.00048956	-0.000151356
325.018	0.000321087	-0.000161406	-5.65853e-05	0.00122	0.00127
325.594	0.000255168	-0.000523974	0.000516218	-0.000210547	0.00108
326.169	0.000820069	-0.000162954	-8.33646e-06	0.000209385	0.00167
326.745	-9.44626e-05	-0.000456441	-0.000549991	0.00040756	0.00128
327.322	0.000261316	0.000145749	0.000306985	0.000728701	0.00147
327.898	0.000158893	-6.741e-05	0.00032765	0.000865571	0.00161
328.474	-6.64131e-05	-0.000130263	0.000331261	0.000947574	0.00161
329.05	0.00010507	0.0001555	0.000194495	0.000622383	0.0019
329.626	-0.00054092	0.000119392	0.000182678	0.000743556	0.00165
330.202	-0.000763045	3.42067e-05	0.000213251	0.00101	0.00183
330.779	-0.000381151	0.000145596	0.000206288	0.00105	0.00182
331.355	7.8103e-06	0.000357821	0.00059282	0.00124	0.00169
331.931	-0.000246559	8.34965e-05	0.000410902	0.00121	0.00144
332.508	-0.000299568	1.11276e-05	0.00042536	0.00117	0.00165
333.084	1.72935e-06	4.06714e-05	0.000613288	0.00122	0.00158
333.661	-2.42098e-05	-1.32042e-05	0.000742526	0.00156	0.00187
334.237	-1.65713e-05	7.91357e-05	0.00067803	0.00109	0.00187
334.814	-4.6988e-05	3.11325e-05	0.00069597	0.00109	0.00173
335.39	0.000126444	-0.000104892	0.000724623	0.00128	0.00163
335.967	9.16417e-05	-0.000121726	0.000820328	0.0013	0.00177
336.543	-7.94418e-05	8.66351e-05	0.000785384	0.00138	0.00187
337.12	-0.000219516	0.000181485	0.000869696	0.0013	0.00185
337.697	-0.00018755	0.000151942	0.000954248	0.00146	0.00193
338.274	-0.000229682	0.000126031	0.00102	0.00148	0.00192
338.85	-0.00024753	0.00019261	0.00103	0.00149	0.0019
339.427	-0.000238969	0.000155815	0.00103	0.00132	0.00189
340.004	-0.000209781	0.000230789	0.00111	0.00144	0.00189
340.581	-0.000277179	0.0002226	0.00111	0.00146	0.00196
341.158	-0.000151732	0.000243397	0.00115	0.00137	0.00192
341.735	-6.36958e-05	0.000280617	0.00108	0.00139	0.00204
342.312	-7.99821e-06	0.000429084	0.00106	0.0014	0.002
342.889	-8.55781e-05	0.000561412	0.00106	0.00159	0.00208
343.466	-1.37845e-05	0.000573613	0.00107	0.0016	0.00213
344.043	9.9562e-06	0.000590807	0.00112	0.00154	0.00202
344.621	-2.19636e-05	0.000626669	0.00118	0.00165	0.002
345.198	-2.40486e-06	0.000578619	0.00112	0.00177	0.00212
345.775	-7.3243e-06	0.000544603	0.00108	0.0018	0.00212
346.352	-7.18242e-05	0.00055872	0.00108	0.00179	0.00208
346.93	-0.000134529	0.000474358	0.00113	0.00184	0.00208
347.507	-0.000158861	0.000463189	0.00116	0.0019	0.00224
348.085	4.4954e-05	0.000481902	0.00124	0.00189	0.00233
348.662	0.000107	0.000546276	0.00132	0.00198	0.00225
349.239	6.58657e-05	0.000519853	0.00145	0.00197	0.00222
349.817	0.000101742	0.000488714	0.00151	0.00204	0.00221
350.395	7.79708e-05	0.000395792	0.00167	0.00211	0.00234
350.972	0.000151541	0.000483743	0.00171	0.0021	0.00228
351.55	0.000230227	0.000389463	0.00171	0.00211	0.00233
352.127	0.000369908	0.000397615	0.00181	0.00209	0.00242
352.705	0.000356127	0.000326525	0.00183	0.00205	0.0023
353.283	0.000459437	0.000326282	0.00194	0.00217	0.00238
353.861	0.000332925	0.000293804	0.00204	0.00217	0.00236
354.439	0.000246336	0.000342651	0.00194	0.00221	0.00234
355.016	0.000305732	0.000401796	0.00194	0.00219	0.00236
355.594	0.000295518	0.000528592	0.00208	0.00227	0.00247
356.172	0.000210777	0.000505885	0.00198	0.00227	0.00258
356.75	0.000135846	0.000505643	0.00196	0.00229	0.0025
357.328	0.000239704	0.000642541	0.00195	0.00237	0.00252
357.906	0.000321023	0.000698836	0.00194	0.00246	0.00258
358.485	0.000375041	0.000762833	0.00192	0.00238	0.00252
359.063	0.000348764	0.000798623	0.00197	0.00224	0.00255
359.641	0.000211197	0.000852269	0.00204	0.00227	0.00261
360.219	0.000282666	0.000993045	0.00203	0.0024	0.00256
360.797	0.000284133	0.000986026	0.00195	0.00243	0.00256
361.376	0.000280806	0.00094014	0.00203	0.00246	0.00269
361.954	0.000323252	0.00103	0.00199	0.00249	0.00262
362.532	0.000303075	0.00115	0.0021	0.00263	0.00262
363.111	0.00030713	0.00112	0.00209	0.00259	0.00254
363.689	0.000189986	0.00103	0.0021	0.00252	0.00249
364.268	0.000275829	0.00101	0.00205	0.00258	0.00254
364.846	0.000361577	0.00102	0.00199	0.00254	0.00255
365.425	0.000363535	0.00113	0.00204	0.00267	0.00258
366.003	0.000316564	0.00109	0.00206	0.00262	0.00258
366.582	0.00045197	0.0012	0.00196	0.0026	0.00258
367.161	0.000458633	0.00119	0.00193	0.0026	0.00261
367.739	0.000426036	0.00124	0.00187	0.00263	0.00271
368.318	0.000403266	0.00134	0.00197	0.00273	0.00275
368.897	0.000369957	0.0013	0.00191	0.00278	0.0027
369.476	0.000398768	0.00127	0.00194	0.00284	0.0027
370.054	0.000448513	0.00127	0.002	0.00287	0.00273
370.633	0.000449784	0.00135	0.00211	0.00291	0.00278
371.212	0.000340845	0.00135	0.00197	0.00282	0.00277
371.791	0.000262816	0.00125	0.00195	0.00287	0.00273
372.37	0.000293642	0.0013	0.00201	0.00283	0.00273
372.949	0.00025938	0.00132	0.00205	0.00292	0.00281
373.528	0.000154718	0.00133	0.00211	0.00298	0.00284
374.108	0.000144595	0.00134	0.00211	0.00302	0.00282
374.687	0.000113834	0.00135	0.00208	0.00307	0.00283
375.266	0.000245969	0.00141	0.0021	0.00303	0.00289
375.845	0.000281189	0.0015	0.00215	0.00311	0.00294
376.424	0.000262345	0.00141	0.0022	0.0032	0.00296
377.004	0.00028696	0.00148	0.00222	0.0032	0.00295
377.583	0.000286769	0.00154	0.00222	0.0032	0.00298
378.162	0.000244447	0.00148	0.00228	0.00325	0.00316
378.742	0.000295979	0.00154	0.0023	0.0033	0.00315
379.321	0.000261015	0.00153	0.00231	0.00334	0.00308
379.901	0.000284992	0.00158	0.00234	0.00337	0.00303
380.48	0.000341007	0.00167	0.00246	0.0034	0.00315
381.06	0.000354356	0.00177	0.00245	0.00344	0.00316
381.64	0.000398636	0.0018	0.00249	0.00349	0.00327
382.219	0.000429997	0.00181	0.00255	0.00357	0.00335
382.799	0.00036431	0.00184	0.00247	0.00354	0.00329
383.379	0.000395048	0.00183	0.00244	0.00352	0.00331
383.958	0.000408717	0.00185	0.00248	0.00356	0.00332
384.538	0.000473065	0.00193	0.00251	0.00363	0.00328
385.118	0.000503199	0.00185	0.00257	0.00365	0.0033
385.698	0.000542492	0.00198	0.00256	0.00369	0.00332
386.278	0.000520931	0.00201	0.0025	0.00368	0.00333
386.858	0.000590768	0.00202	0.00253	0.00375	0.00337
387.438	0.000666148	0.00209	0.00255	0.00373	0.00341
388.018	0.000707821	0.00211	0.00252	0.00382	0.0034
388.598	0.000695064	0.00209	0.00249	0.00382	0.00344
389.178	0.000648742	0.00204	0.00245	0.00376	0.00344
389.758	0.000646007	0.00207	0.0025	0.00375	0.00347
390.338	0.000679399	0.00204	0.0025	0.00377	0.00346
390.919	0.000734006	0.00209	0.00252	0.0038	0.00347
391.499	0.000706202	0.00209	0.00249	0.00385	0.00346
392.079	0.000704193	0.0021	0.00254	0.00386	0.00351
392.66	0.000733736	0.0022	0.00259	0.00384	0.00354
393.24	0.00077017	0.0022	0.00266	0.00387	0.00354
393.82	0.000742003	0.00218	0.00265	0.00386	0.00355
394.401	0.000788395	0.00221	0.00265	0.00397	0.00365
394.981	0.000820947	0.0022	0.00268	0.00396	0.00367
395.562	0.000799578	0.00219	0.00269	0.00394	0.00362
396.142	0.000826016	0.00222	0.00272	0.00394	0.00364
396.723	0.000820502	0.00217	0.00275	0.00395	0.00362
397.304	0.000797053	0.00217	0.00279	0.00396	0.00364
397.884	0.000792052	0.00213	0.0028	0.00404	0.00373
398.465	0.000787563	0.00214	0.00281	0.00406	0.00381
399.046	0.000790915	0.00217	0.00282	0.00406	0.00379
399.627	0.000829874	0.00217	0.0029	0.00406	0.00378
400.207	0.000802729	0.00215	0.00293	0.0041	0.00393
400.788	0.00080242	0.00211	0.00293	0.00414	0.00388
401.369	0.000801277	0.00215	0.00299	0.00412	0.00391
401.95	0.000825546	0.00212	0.00297	0.00412	0.00398
402.531	0.000874396	0.00216	0.00301	0.00413	0.00401
403.112	0.00085914	0.0022	0.00296	0.0041	0.00404
403.693	0.000832907	0.0022	0.00301	0.00407	0.00409
404.274	0.00085359	0.00213	0.00302	0.00411	0.00413
404.856	0.000875352	0.00211	0.00305	0.00413	0.00414
405.437	0.000838085	0.00213	0.00308	0.00419	0.00412
406.018	0.00084159	0.00217	0.00304	0.00419	0.00416
406.599	0.000854983	0.00222	0.00312	0.00419	0.00424
407.18	0.000861158	0.00219	0.00316	0.00421	0.00424
407.762	0.000871375	0.00218	0.00319	0.00423	0.0043
408.343	0.000888365	0.00219	0.0032	0.00423	0.00433
408.925	0.000911434	0.00222	0.00325	0.00426	0.00439
409.506	0.00093967	0.00224	0.0033	0.0043	0.00442
410.087	0.000957002	0.00228	0.00331	0.00435	0.00451
410.669	0.000963686	0.00229	0.00334	0.00438	0.00452
411.251	0.000964708	0.00228	0.00332	0.00436	0.00453
411.832	0.000996332	0.00227	0.00337	0.00433	0.00452
412.414	0.00102	0.00231	0.00341	0.00437	0.0046
412.995	0.00104	0.0023	0.0034	0.00436	0.00459
413.577	0.00109	0.00231	0.00345	0.00435	0.00463
414.159	0.00108	0.00232	0.00345	0.00436	0.00469
414.741	0.00109	0.00231	0.00351	0.0044	0.00473
415.323	0.00112	0.00229	0.00352	0.00441	0.00471
415.904	0.00109	0.00229	0.00352	0.00442	0.00474
416.486	0.00106	0.00226	0.00351	0.00444	0.00478
417.068	0.0011	0.00227	0.00353	0.00443	0.00481
417.65	0.00109	0.00232	0.00361	0.00443	0.00491
418.232	0.00114	0.00234	0.00361	0.00443	0.00489
418.814	0.00116	0.00233	0.00365	0.00445	0.00491
419.396	0.00113	0.00234	0.00369	0.00451	0.00494
419.978	0.00114	0.00236	0.0037	0.00453	0.00498
420.561	0.00112	0.00228	0.00372	0.00456	0.00504
421.143	0.00114	0.00227	0.00372	0.00457	0.00507
421.725	0.00116	0.00232	0.00378	0.00455	0.0051
422.307	0.00116	0.00232	0.00376	0.00458	0.00511
422.89	0.00118	0.00233	0.00372	0.00458	0.00511
423.472	0.00117	0.00233	0.00376	0.00458	0.00515
424.054	0.00116	0.0023	0.0038	0.00462	0.0052
424.637	0.00115	0.00228	0.00379	0.00465	0.00521
425.219	0.00114	0.00224	0.00379	0.00462	0.00522
425.802	0.00113	0.00224	0.0038	0.00462	0.00523
426.384	0.00112	0.00229	0.00382	0.00465	0.00527
426.967	0.00111	0.00227	0.00382	0.00466	0.00525
427.55	0.00111	0.00227	0.00382	0.00468	0.00526
428.132	0.00107	0.00221	0.00386	0.00473	0.00534
428.715	0.00104	0.0022	0.00385	0.00468	0.00532
429.298	0.00104	0.0022	0.00387	0.00473	0.00535
429.88	0.00101	0.00219	0.00384	0.00472	0.00538
430.463	0.00104	0.0022	0.00389	0.00474	0.00544
431.046	0.00104	0.00222	0.00392	0.00478	0.00544
431.629	0.00101	0.00223	0.00392	0.00475	0.00545
432.212	0.000988709	0.00221	0.00391	0.00476	0.00547
432.795	0.000997882	0.0022	0.00394	0.00482	0.00549
433.378	0.000980304	0.00221	0.00396	0.00479	0.00551
433.961	0.000961626	0.00222	0.00396	0.00483	0.0055
434.544	0.000966829	0.0022	0.00394	0.00484	0.00555
435.127	0.000952803	0.00217	0.00395	0.00482	0.00555
435.71	0.000954365	0.00223	0.00394	0.00484	0.00561
436.293	0.000961362	0.00223	0.00396	0.00485	0.00567
436.877	0.000955841	0.00219	0.00396	0.00486	0.00567
437.46	0.000965269	0.0022	0.00401	0.00491	0.00568
438.043	0.000981499	0.00217	0.00402	0.00489	0.0057
438.627	0.00093062	0.00216	0.00402	0.00486	0.00572
439.21	0.000951674	0.00225	0.00402	0.00493	0.00576
439.793	0.000910054	0.00223	0.00399	0.00489	0.00573
440.377	0.000906618	0.00221	0.00401	0.00489	0.00574
440.96	0.000929072	0.00221	0.00405	0.00493	0.00574
441.544	0.000930546	0.00225	0.00406	0.00498	0.00579
442.127	0.000940264	0.00226	0.00404	0.00498	0.00584
442.711	0.000951584	0.00225	0.00406	0.00496	0.00585
443.295	0.000935549	0.00225	0.00406	0.005	0.00589
443.878	0.000914106	0.00223	0.00408	0.00498	0.00587
444.462	0.000846996	0.00225	0.00406	0.00495	0.00589
445.046	0.000861378	0.0023	0.00412	0.00501	0.00595
445.63	0.000857608	0.0023	0.00417	0.00507	0.00595
446.214	0.000834418	0.0023	0.00415	0.00504	0.00596
446.797	0.000910091	0.00234	0.00418	0.00501	0.006
447.381	0.000901658	0.00229	0.00414	0.005	0.00601
447.965	0.000872544	0.00234	0.00412	0.00498	0.00604
448.549	0.000882973	0.00232	0.00415	0.00499	0.00606
449.133	0.000878633	0.00236	0.00418	0.00503	0.00606
449.717	0.000840552	0.00237	0.00423	0.00505	0.00607
450.301	0.000842973	0.00234	0.0042	0.00505	0.00603
450.886	0.000863131	0.00232	0.00415	0.00505	0.00603
451.47	0.000839098	0.00231	0.00415	0.00502	0.00604
452.054	0.000875146	0.0024	0.0042	0.00505	0.00606
452.638	0.000915258	0.00241	0.00419	0.00509	0.00613
453.223	0.000889038	0.00236	0.00419	0.00506	0.00618
453.807	0.000915852	0.0023	0.00418	0.00507	0.00617
454.391	0.000884496	0.00236	0.0042	0.0051	0.00614
454.976	0.00090867	0.00242	0.00424	0.0051	0.00619
455.56	0.000887889	0.00241	0.00424	0.0051	0.00623
456.145	0.000920424	0.00236	0.00427	0.00512	0.00623
456.729	0.00092655	0.0024	0.0043	0.00513	0.00626
457.314	0.000897119	0.0024	0.00425	0.0051	0.0062
457.898	0.000912165	0.00241	0.00429	0.00513	0.00627
458.483	0.00091298	0.00246	0.00434	0.00518	0.00629
459.068	0.000918082	0.00248	0.00432	0.00518	0.00629
459.652	0.000955357	0.00247	0.00437	0.00518	0.00631
460.237	0.000921492	0.00246	0.00436	0.0052	0.00634
460.822	0.000929231	0.00246	0.00436	0.00519	0.00639
461.407	0.000889928	0.00242	0.00436	0.00521	0.00642
461.991	0.000927997	0.00248	0.00438	0.00524	0.00639
462.576	0.000959088	0.00246	0.00438	0.00521	0.00635
463.161	0.000936719	0.00244	0.0044	0.0052	0.00636
463.746	0.000862489	0.0025	0.00443	0.00521	0.00638
464.331	0.000888169	0.00248	0.00439	0.00524	0.00639
464.916	0.000875132	0.00253	0.00443	0.00525	0.00645
465.501	0.000859787	0.00252	0.00443	0.00524	0.00643
466.087	0.000878281	0.00247	0.0044	0.00522	0.00641
466.672	0.000867864	0.00248	0.00438	0.00525	0.00644
467.257	0.000856731	0.00249	0.00447	0.00523	0.00646
467.842	0.000889085	0.00247	0.00449	0.00524	0.00645
468.427	0.000855939	0.00255	0.00451	0.00534	0.00645
469.013	0.000881823	0.00257	0.00449	0.00528	0.00647
469.598	0.000890557	0.00261	0.00446	0.00526	0.00652
470.184	0.000844193	0.00253	0.00449	0.00527	0.0065
470.769	0.00090705	0.00258	0.00452	0.00534	0.00652
471.354	0.00090195	0.0026	0.00448	0.00535	0.00656
471.94	0.00083726	0.00257	0.00454	0.0053	0.00655
472.526	0.000814638	0.00253	0.00455	0.00534	0.00654
473.111	0.000811245	0.00257	0.0045	0.00531	0.00656
473.697	0.000807102	0.00259	0.00453	0.00533	0.00657
474.282	0.000796953	0.00262	0.0045	0.00541	0.00655
474.868	0.000820085	0.00265	0.0045	0.00535	0.00659
475.454	0.000856519	0.00252	0.00446	0.00532	0.00657
476.04	0.0007807	0.00251	0.0045	0.00539	0.00656
476.625	0.000739479	0.00258	0.00452	0.00533	0.00663
477.211	0.000778173	0.00258	0.00455	0.00529	0.00665
477.797	0.000771779	0.00256	0.00451	0.0053	0.00665
478.383	0.000832491	0.00256	0.00458	0.00528	0.00664
478.969	0.000812289	0.00257	0.0046	0.00531	0.00662
479.555	0.000742061	0.00257	0.0046	0.00532	0.00663
480.141	0.000760274	0.00251	0.00456	0.00537	0.00666
480.727	0.000752527	0.00253	0.00457	0.00538	0.00668
481.313	0.000765322	0.00251	0.00462	0.00532	0.00671
481.899	0.000764126	0.00254	0.00466	0.00536	0.00669
482.486	0.000755858	0.00256	0.00466	0.00533	0.0067
483.072	0.000767577	0.00249	0.00467	0.00534	0.00666
483.658	0.00065567	0.00252	0.00464	0.00531	0.00667
484.244	0.000604159	0.00251	0.00465	0.00525	0.00671
484.831	0.000662397	0.00254	0.00467	0.0053	0.00673
485.417	0.000661639	0.00249	0.00466	0.00528	0.00674
486.004	0.000627176	0.0025	0.00464	0.00533	0.00672
486.59	0.00059864	0.0025	0.00465	0.0053	0.00673
487.177	0.00063008	0.00246	0.00474	0.00532	0.00677
487.763	0.000671504	0.00253	0.00475	0.00539	0.0068
488.35	0.000677113	0.00256	0.00471	0.00539	0.00685
488.936	0.000694133	0.0026	0.00475	0.0054	0.00682
489.523	0.00063572	0.00257	0.00474	0.00536	0.0068
490.11	0.000663316	0.00253	0.00475	0.00534	0.00686
490.696	0.000636021	0.00256	0.00478	0.00538	0.00687
491.283	0.000691526	0.00257	0.00483	0.00538	0.0069
491.87	0.000689023	0.00259	0.00481	0.00537	0.00688
492.457	0.000657349	0.00257	0.00475	0.00534	0.00685
493.044	0.000653756	0.00256	0.0048	0.00531	0.0069
493.631	0.00061213	0.00256	0.0048	0.00528	0.0069
494.217	0.000595746	0.00256	0.0048	0.00531	0.00689
494.804	0.000628315	0.00254	0.00479	0.00534	0.00688
495.392	0.000614824	0.00253	0.00477	0.00532	0.00691
495.979	0.000610016	0.00256	0.00481	0.00534	0.00696
496.566	0.000661197	0.00257	0.00478	0.00536	0.00692
497.153	0.000654187	0.00256	0.00478	0.00537	0.00696
497.74	0.00064599	0.00253	0.00482	0.0054	0.00694
498.327	0.000626022	0.00255	0.00483	0.00543	0.00695
498.914	0.000674002	0.00258	0.00477	0.00541	0.00695
499.502	0.000691345	0.00255	0.00478	0.00535	0.00695
500.089	0.000642145	0.00255	0.00477	0.00536	0.007
500.676	0.000637001	0.00254	0.00477	0.00536	0.00699
501.264	0.000633408	0.00252	0.00479	0.00535	0.00698
501.851	0.000623498	0.00255	0.00474	0.00534	0.0069
502.439	0.000685547	0.00258	0.00479	0.00537	0.00693
503.026	0.000687561	0.00263	0.00487	0.00538	0.00697
503.614	0.0006374	0.00258	0.00488	0.00537	0.00698
504.202	0.000596283	0.0025	0.00483	0.0054	0.00698
504.789	0.000623709	0.00251	0.00478	0.00536	0.00691
505.377	0.000635772	0.00255	0.00481	0.00536	0.00689
505.965	0.000615572	0.00254	0.0048	0.00531	0.00689
506.552	0.00066839	0.00262	0.00477	0.00537	0.00687
507.14	0.000674782	0.00261	0.00486	0.00544	0.0069
507.728	0.000559911	0.0026	0.00486	0.00538	0.00691
508.316	0.000601583	0.00254	0.00484	0.00535	0.00695
508.904	0.000618956	0.00261	0.00482	0.00545	0.00693
509.492	0.000643796	0.0026	0.00484	0.00542	0.0069
510.08	0.000661262	0.00257	0.00482	0.00536	0.00683
510.668	0.000652051	0.00258	0.00481	0.00545	0.00682
511.256	0.000618054	0.00262	0.00481	0.00541	0.00682
511.844	0.000637467	0.00254	0.00479	0.0054	0.00684
512.432	0.000714895	0.00256	0.0049	0.0054	0.00686
513.02	0.000691628	0.0026	0.00493	0.00542	0.00688
513.608	0.000651842	0.00261	0.00488	0.00535	0.0068
514.196	0.000604295	0.0026	0.00482	0.00535	0.00686
514.785	0.000645681	0.0026	0.00484	0.00542	0.00693
515.373	0.00066167	0.00261	0.00483	0.00534	0.00686
515.961	0.000632126	0.00262	0.0048	0.00539	0.00677
516.55	0.000592535	0.00263	0.00478	0.00545	0.00679
517.138	0.000581737	0.00257	0.00488	0.00544	0.00686
517.727	0.000630161	0.00264	0.00486	0.00541	0.00687
518.315	0.000648437	0.00262	0.00487	0.00541	0.00679
518.904	0.000644403	0.00261	0.00486	0.00544	0.00674
519.492	0.000665836	0.0026	0.00485	0.00544	0.00678
520.081	0.00067791	0.00259	0.00488	0.00549	0.00678
520.67	0.000639749	0.00256	0.00488	0.00547	0.00677
521.258	0.000706364	0.00262	0.00487	0.00548	0.00678
521.847	0.000684838	0.00259	0.00489	0.00556	0.00671
522.436	0.000659303	0.00266	0.00487	0.00546	0.00676
523.025	0.000666898	0.00264	0.00492	0.0054	0.0067
523.614	0.000720748	0.00268	0.00488	0.00548	0.00675
524.202	0.000722108	0.00263	0.00489	0.00547	0.00679
524.791	0.000705886	0.00256	0.00483	0.00549	0.00676
525.38	0.00073649	0.00259	0.00487	0.00542	0.00671
525.969	0.000699294	0.00263	0.00492	0.00551	0.00675
526.558	0.00071406	0.00259	0.0049	0.00549	0.00672
527.148	0.00062108	0.0026	0.0048	0.00551	0.00672
527.737	0.00063223	0.00271	0.00491	0.00552	0.00672
528.326	0.000657404	0.00266	0.00487	0.00556	0.00673
528.915	0.000670275	0.00256	0.00486	0.00553	0.00668
529.504	0.00067726	0.00259	0.00479	0.00548	0.0067
530.093	0.000623102	0.00258	0.00479	0.00544	0.00669
530.683	0.000693701	0.00257	0.00476	0.00541	0.0067
531.272	0.000761817	0.00271	0.00479	0.00546	0.00669
531.862	0.000749094	0.00266	0.0048	0.0055	0.00668
532.451	0.000784863	0.00264	0.00485	0.00549	0.00672
533.04	0.000751024	0.00257	0.00483	0.00544	0.00664
533.63	0.000714659	0.00257	0.00485	0.00544	0.00664
534.219	0.000699544	0.00264	0.00478	0.00544	0.00661
534.809	0.000666482	0.00257	0.00467	0.00546	0.00661
535.399	0.000721433	0.00271	0.00472	0.00551	0.0066
535.988	0.000721717	0.00282	0.00475	0.0055	0.00661
536.578	0.000719113	0.00262	0.00474	0.00546	0.00663
537.168	0.000722337	0.00266	0.00481	0.00546	0.00661
537.757	0.000742933	0.00258	0.00486	0.00556	0.00661
538.347	0.000769086	0.00262	0.00482	0.00554	0.00666
538.937	0.00074906	0.00258	0.00473	0.00543	0.00656
539.527	0.000778289	0.00269	0.00479	0.00544	0.00657
540.117	0.000632208	0.00266	0.00472	0.00545	0.00661
540.707	0.000700615	0.00265	0.00475	0.00541	0.00658
541.297	0.000741583	0.00268	0.00471	0.00552	0.00662
541.887	0.000805191	0.00263	0.00475	0.00552	0.00663
542.477	0.00071665	0.00256	0.00464	0.00548	0.00656
543.067	0.0006544	0.0026	0.00467	0.00543	0.00665
543.657	0.000579658	0.00265	0.00478	0.00547	0.00666
544.247	0.000660781	0.00267	0.00475	0.00552	0.00657
544.838	0.000707234	0.00265	0.00474	0.00547	0.00656
545.428	0.000664292	0.00255	0.00466	0.00542	0.00657
546.018	0.000617326	0.00255	0.0047	0.00543	0.00657
546.609	0.00068189	0.00262	0.0047	0.00544	0.00668
547.199	0.000818555	0.00271	0.00457	0.00541	0.00664
547.789	0.000831396	0.00258	0.00459	0.00547	0.00658
548.38	0.000700982	0.00253	0.00456	0.00552	0.0066
548.97	0.000798469	0.00256	0.00454	0.00539	0.00659
549.561	0.000829454	0.00256	0.0046	0.00532	0.00661
550.151	0.000853769	0.00243	0.00456	0.0054	0.00638
550.742	0.0006512	0.00244	0.00455	0.00528	0.00639
551.333	0.00066607	0.00257	0.00453	0.00544	0.0065
551.923	0.000771893	0.00255	0.00459	0.00544	0.00658
552.514	0.000722535	0.00256	0.00463	0.00536	0.0064
553.105	0.000726838	0.00247	0.00464	0.00534	0.00638
553.696	0.000780951	0.00253	0.00468	0.00515	0.00649
554.286	0.000815017	0.0026	0.00465	0.00516	0.00645
554.877	0.000738021	0.00248	0.00456	0.00532	0.00641
555.468	0.000751229	0.00246	0.00462	0.0054	0.00651
556.059	0.000647256	0.00248	0.00451	0.00526	0.0066
556.65	0.000558239	0.00244	0.00443	0.00518	0.00656
557.241	0.000580073	0.00251	0.00443	0.00527	0.00636
557.832	0.000718341	0.00268	0.00454	0.00546	0.00648
558.423	0.000870797	0.00253	0.00446	0.00528	0.00645
559.014	0.000612357	0.00239	0.00449	0.00533	0.00639
559.605	0.000726503	0.00242	0.00447	0.00535	0.00657
560.197	0.000796953	0.00252	0.00456	0.00528	0.00646
560.788	0.000818639	0.00261	0.0045	0.00523	0.00656
561.379	0.000682857	0.00254	0.0045	0.00527	0.00641
561.971	0.000707603	0.00255	0.00455	0.00522	0.00642
562.562	0.000792168	0.00254	0.00444	0.00515	0.0064
563.153	0.000683284	0.00235	0.00433	0.00523	0.00627
563.745	0.000788408	0.00253	0.00453	0.00527	0.00644
564.336	0.000764423	0.00263	0.0046	0.00539	0.00641
564.928	0.000708492	0.00251	0.0046	0.00535	0.0063
565.519	0.000719342	0.00256	0.00454	0.00538	0.00643
566.111	0.000634936	0.00252	0.00445	0.00528	0.0063
566.703	0.000684345	0.00258	0.00431	0.00533	0.00632
567.294	0.000734341	0.00258	0.00426	0.00516	0.00637
567.886	0.000786273	0.00257	0.00447	0.00511	0.00617
568.478	0.000606753	0.00264	0.00447	0.00514	0.00633
569.069	0.000634497	0.00257	0.00443	0.00524	0.00621
569.661	0.000578945	0.00241	0.00446	0.00519	0.00614
570.253	0.000653277	0.00251	0.00425	0.00515	0.00617
570.845	0.000663241	0.00247	0.0044	0.00535	0.00627
571.437	0.000675706	0.00237	0.00453	0.00531	0.00633
572.029	0.000551664	0.00251	0.0044	0.00515	0.00624
572.621	0.000767304	0.00265	0.00421	0.00518	0.00626
573.213	0.000840748	0.0026	0.00432	0.00516	0.00619
573.805	0.000669438	0.00242	0.00425	0.0051	0.00635
574.397	0.000698934	0.00244	0.0043	0.00518	0.00617
574.989	0.000764017	0.00231	0.00435	0.00525	0.00605
575.581	0.000613811	0.00235	0.00446	0.0054	0.0062
576.174	0.000591489	0.00236	0.00439	0.00535	0.00621
576.766	0.00052551	0.00239	0.00432	0.00529	0.00612
577.358	0.00060883	0.00243	0.00465	0.00542	0.00604
577.951	0.000560385	0.00239	0.00453	0.00517	0.00598
578.543	0.000789192	0.00243	0.00447	0.00509	0.00616
579.135	0.000667964	0.00249	0.00421	0.00521	0.00619
579.728	0.00065879	0.00253	0.00436	0.00556	0.00605
580.32	0.000677548	0.00243	0.00424	0.00541	0.00601
580.913	0.000534303	0.00224	0.00421	0.00512	0.00589
581.505	0.000621716	0.00233	0.00431	0.00513	0.00618
582.098	0.000712224	0.00224	0.00418	0.00515	0.00624
582.691	0.000536665	0.00236	0.00418	0.00528	0.00612
583.283	0.000325512	0.00232	0.00421	0.00523	0.00607
583.876	0.000445835	0.00205	0.00401	0.005	0.0061
584.469	0.000637069	0.00221	0.00439	0.00521	0.00613
585.062	0.000310486	0.00219	0.00423	0.00525	0.00594
585.655	0.000429869	0.0024	0.00446	0.00518	0.00599
586.247	0.000555083	0.00256	0.00435	0.00521	0.00607
586.84	0.000805378	0.00274	0.0043	0.00506	0.0061
587.433	0.000574683	0.00243	0.00432	0.00497	0.00608
588.026	0.000513027	0.00232	0.00441	0.00501	0.00577
588.619	0.000825083	0.00235	0.00426	0.00509	0.00576
589.212	0.000744239	0.00234	0.00448	0.00517	0.00598
589.806	0.000779737	0.00226	0.0044	0.00524	0.00602
590.399	0.000726054	0.00219	0.00424	0.00515	0.00584
590.992	0.000582002	0.00217	0.00416	0.00522	0.00583
591.585	0.000510354	0.00243	0.00412	0.00516	0.006
592.178	0.000466998	0.00238	0.00406	0.00523	0.00606
592.772	0.000527265	0.00219	0.00411	0.00497	0.00574
593.365	0.000596263	0.00229	0.0042	0.00527	0.00584
593.958	0.00087216	0.00245	0.00417	0.00525	0.00581
594.552	0.000781551	0.00236	0.00441	0.00523	0.00592
595.145	0.000842631	0.00231	0.00431	0.00524	0.00582
595.739	0.00051983	0.00227	0.00416	0.00535	0.00581
596.332	0.000672977	0.00221	0.00407	0.00524	0.00597
596.926	0.000559222	0.00232	0.00386	0.00508	0.00587
597.519	0.000432762	0.00217	0.00389	0.00498	0.0057
598.113	0.000545051	0.00218	0.00391	0.00523	0.00586
598.707	0.000411568	0.00229	0.00423	0.00539	0.00588
599.3	0.000565835	0.00232	0.0041	0.00506	0.00564
599.894	0.000421044	0.00227	0.00416	0.00517	0.00577
600.488	0.000710731	0.00226	0.00411	0.00512	0.00582
601.082	0.000680488	0.00254	0.00405	0.00506	0.00585
601.676	0.000524916	0.00238	0.00408	0.00509	0.00566
602.27	0.000645328	0.00214	0.00401	0.00523	0.00558
602.864	0.00072802	0.00242	0.00403	0.00513	0.00593
603.458	0.000453404	0.00222	0.00378	0.00507	0.00584
604.052	0.000657272	0.00242	0.00391	0.00523	0.00583
604.646	0.000753618	0.00232	0.0038	0.00497	0.00569
605.24	0.000445218	0.00206	0.00391	0.00497	0.00587
605.834	0.00070582	0.00233	0.00405	0.00534	0.0058
606.428	0.000516906	0.00256	0.00386	0.00543	0.00584
607.022	0.000606686	0.0025	0.00389	0.00539	0.00595
607.617	0.00103	0.0023	0.00393	0.00523	0.00589
608.211	0.000940435	0.00199	0.00385	0.00517	0.00581
608.805	0.000782897	0.00216	0.00371	0.00524	0.00573
609.399	0.000595061	0.0021	0.00386	0.0052	0.0057
609.994	0.000503678	0.00201	0.00394	0.00518	0.00551
610.588	0.0006237	0.00214	0.00389	0.00526	0.00576
611.183	0.000850867	0.00221	0.00351	0.00521	0.00534
611.777	0.000559435	0.00189	0.00379	0.00514	0.00589
612.372	0.000457794	0.00172	0.00372	0.0052	0.00586
612.966	0.000356617	0.00195	0.00377	0.00489	0.00585
613.561	0.000624796	0.00233	0.00362	0.00514	0.00584
614.156	0.000576209	0.00217	0.00335	0.0051	0.00583
614.75	0.000520438	0.00226	0.00399	0.00515	0.00561
615.345	0.000719223	0.00214	0.00393	0.00527	0.00556
615.94	0.000629243	0.00217	0.00383	0.00527	0.00596
616.535	0.000659503	0.00228	0.00357	0.00533	0.00577
617.13	0.000803467	0.0023	0.00358	0.00512	0.00532
617.725	0.000611865	0.00179	0.00351	0.00497	0.00561
618.32	0.000405094	0.00188	0.00406	0.00494	0.00554
618.914	0.000536368	0.00218	0.00346	0.00514	0.00581
619.509	0.000454262	0.00203	0.0032	0.00487	0.00608
620.105	0.000776958	0.00214	0.00375	0.00546	0.00589
620.7	0.00092515	0.00179	0.00371	0.00505	0.00576
621.295	0.000644768	0.00181	0.00339	0.00555	0.00565
621.89	0.000942907	0.00243	0.00347	0.00549	0.00579
622.485	0.000723351	0.00188	0.00336	0.0053	0.00547
623.08	0.000415495	0.00232	0.00405	0.00462	0.00547
623.676	0.000901052	0.00236	0.00376	0.00469	0.00555
624.271	0.000303335	0.00208	0.00331	0.00506	0.00568
624.866	0.000172242	0.00245	0.00392	0.0052	0.0057
625.462	0.000722792	0.00271	0.00399	0.00463	0.00589
626.057	0.000951695	0.00241	0.00375	0.00526	0.00589
626.653	0.000807387	0.00199	0.00353	0.0056	0.00537
627.248	0.000571672	0.00184	0.00356	0.00496	0.00542
627.844	0.000656667	0.00163	0.0034	0.00462	0.00562
628.439	0.000446716	0.00205	0.0033	0.00464	0.00501
629.035	0.000614155	0.00185	0.00355	0.0048	0.00513
629.63	0.00101	0.00196	0.00391	0.00529	0.00587
630.226	0.00105	0.00191	0.0039	0.0056	0.00566
630.822	0.00104	0.00263	0.00348	0.00526	0.00584
631.418	0.000564706	0.00248	0.00335	0.0046	0.00552
632.013	0.00016186	0.00156	0.00371	0.00475	0.00478
632.609	0.000872396	0.00106	0.00369	0.00474	0.00501
633.205	0.000701018	0.00168	0.00379	0.0049	0.00468
633.801	0.000565958	0.00224	0.00356	0.00473	0.00438
634.397	0.000353597	0.00174	0.004	0.00438	0.00443
634.993	0.000151041	0.00227	0.00357	0.00484	0.00539
635.589	0.000309396	0.0022	0.00387	0.00418	0.00612
636.185	0.000802447	0.0021	0.00362	0.00469	0.00504
636.781	0.000438858	0.00184	0.00378	0.00524	0.00528
637.377	0.00076011	0.00178	0.00313	0.00472	0.00481
637.974	0.000588651	0.00206	0.00264	0.0048	0.005
638.57	0.000735177	0.00182	0.00344	0.00509	0.00572
639.166	0.000503513	0.00214	0.0028	0.00532	0.00487
639.762	0.00018553	0.00207	0.00344	0.00494	0.00529
640.359	0.000836734	0.00261	0.00308	0.00536	0.00585
640.955	0.000820228	0.00188	0.00368	0.00467	0.00574
641.552	0.00063375	0.00179	0.00373	0.00449	0.00538
642.148	0.00144	0.00223	0.00371	0.00432	0.00569
642.744	0.00139	0.00207	0.00293	0.00414	0.00517
643.341	0.00132	0.00224	0.00428	0.00425	0.0053
643.938	0.00119	0.00242	0.00394	0.0047	0.00531
644.534	0.00106	0.00234	0.00342	0.00422	0.00482
645.131	0.000630043	0.00203	0.0028	0.00413	0.00443
645.727	0.00121	0.00203	0.00286	0.00412	0.00471
646.324	0.0011	0.00168	0.00398	0.00511	0.00513
646.921	0.00157	0.00246	0.00368	0.0049	0.00561
647.518	0.000723781	0.00198	0.00338	0.00486	0.00562
648.115	0.000282071	0.0013	0.00284	0.00407	0.00478
648.711	0.000970234	0.00152	0.00312	0.00497	0.00531
649.308	0.00012949	0.00174	0.00227	0.00425	0.00512
649.905	6.4745e-05	0.00216	0.00114	0.00469	0.00256

## Sheet: Figure 3b
Figure 3b
	1.21 ps	1.37 ps	1.63 ps	1.73 ps	1.92 ps
319.836	-0.00601	-0.00625	-0.00612	-0.00599	-0.00705
320.411	-0.00504	-0.00178	-0.00207	-0.00235	-0.00441
320.987	-0.00496	-0.00208	-0.0019	-0.00173	-0.00118
321.563	-0.00488	-0.00239	-0.00175	-0.0011	-0.00177
322.138	-0.000775686	-0.000688935	-0.000602184	-0.00238	-0.0022
322.714	-0.000456906	-0.000230908	-4.90922e-06	-0.0005523	-0.00312
323.29	-0.00158	-0.000508896	0.000592366	-0.000142256	-0.00548
323.866	0.000220115	-0.000786884	-0.000278973	0.000228938	-0.00204
324.442	-0.000151356	0.000776308	0.000756386	0.000736463	-0.000352671
325.018	0.00127	0.000855821	0.00117	0.00048907	0.00131
325.594	0.00108	0.000935334	0.00141	0.00125	0.00123
326.169	0.00167	0.00148	0.00153	0.00122	0.00108
326.745	0.00128	0.000934537	0.000878028	0.000264685	0.000983367
327.322	0.00147	0.00137	0.00216	0.00119	0.000865309
327.898	0.00161	0.00148	0.00198	0.00107	0.00127
328.474	0.00161	0.00146	0.0017	0.00096843	0.00107
329.05	0.0019	0.00145	0.0013	0.00117	0.00091141
329.626	0.00165	0.00157	0.00124	0.000783602	0.000961146
330.202	0.00183	0.00133	0.00129	0.00106	0.00118
330.779	0.00182	0.0014	0.00129	0.00109	0.000869803
331.355	0.00169	0.00139	0.00126	0.0013	0.00111
331.931	0.00144	0.00131	0.00132	0.00118	0.00108
332.508	0.00165	0.00174	0.00132	0.00125	0.00115
333.084	0.00158	0.00149	0.0013	0.00136	0.00106
333.661	0.00187	0.00162	0.00141	0.00137	0.00129
334.237	0.00187	0.00171	0.00141	0.00133	0.00138
334.814	0.00173	0.00161	0.00144	0.0012	0.00131
335.39	0.00163	0.00162	0.00145	0.00125	0.00136
335.967	0.00177	0.00151	0.00137	0.00112	0.00123
336.543	0.00187	0.00169	0.00146	0.00122	0.00129
337.12	0.00185	0.00169	0.00158	0.00129	0.00131
337.697	0.00193	0.00163	0.0015	0.00133	0.00136
338.274	0.00192	0.00169	0.00139	0.00133	0.00129
338.85	0.0019	0.00176	0.00155	0.00145	0.00134
339.427	0.00189	0.00178	0.00152	0.00145	0.00137
340.004	0.00189	0.00164	0.00147	0.00154	0.00138
340.581	0.00196	0.00166	0.00146	0.00152	0.0015
341.158	0.00192	0.00181	0.0015	0.0014	0.00149
341.735	0.00204	0.00177	0.00139	0.00145	0.00143
342.312	0.002	0.00175	0.00149	0.00164	0.00151
342.889	0.00208	0.00187	0.00163	0.00164	0.00156
343.466	0.00213	0.00186	0.00156	0.00155	0.00159
344.043	0.00202	0.00195	0.00152	0.00169	0.00162
344.621	0.002	0.0019	0.00152	0.00173	0.00166
345.198	0.00212	0.00187	0.00156	0.00178	0.0017
345.775	0.00212	0.00203	0.00159	0.00178	0.0016
346.352	0.00208	0.00197	0.00158	0.00177	0.00163
346.93	0.00208	0.00203	0.00162	0.00177	0.00152
347.507	0.00224	0.002	0.00151	0.00179	0.00163
348.085	0.00233	0.00205	0.00159	0.00181	0.00173
348.662	0.00225	0.00205	0.00152	0.00191	0.00172
349.239	0.00222	0.0021	0.00162	0.00195	0.00186
349.817	0.00221	0.00211	0.00177	0.00196	0.00185
350.395	0.00234	0.00211	0.00178	0.00199	0.00178
350.972	0.00228	0.00213	0.0017	0.00201	0.00183
351.55	0.00233	0.0021	0.00175	0.00206	0.00199
352.127	0.00242	0.00215	0.00188	0.00214	0.00199
352.705	0.0023	0.00213	0.00184	0.00207	0.00201
353.283	0.00238	0.00228	0.00187	0.00212	0.0021
353.861	0.00236	0.00234	0.00195	0.00222	0.00203
354.439	0.00234	0.00225	0.00202	0.00221	0.00202
355.016	0.00236	0.00226	0.00209	0.00226	0.00202
355.594	0.00247	0.00231	0.00216	0.00227	0.00212
356.172	0.00258	0.00239	0.00213	0.00231	0.00211
356.75	0.0025	0.00232	0.00214	0.00226	0.00218
357.328	0.00252	0.00231	0.00218	0.00241	0.00226
357.906	0.00258	0.00228	0.00218	0.00238	0.00225
358.485	0.00252	0.00238	0.00218	0.00242	0.00219
359.063	0.00255	0.00231	0.00226	0.00241	0.00221
359.641	0.00261	0.0024	0.00226	0.00237	0.00222
360.219	0.00256	0.00236	0.00229	0.00243	0.00228
360.797	0.00256	0.00232	0.00232	0.00246	0.00231
361.376	0.00269	0.00236	0.00238	0.00253	0.00237
361.954	0.00262	0.00235	0.0023	0.00261	0.00244
362.532	0.00262	0.0024	0.00237	0.00255	0.00244
363.111	0.00254	0.00229	0.00238	0.00255	0.00244
363.689	0.00249	0.00231	0.0025	0.00256	0.00244
364.268	0.00254	0.00229	0.00246	0.00256	0.00252
364.846	0.00255	0.0023	0.00249	0.00249	0.00247
365.425	0.00258	0.00234	0.00257	0.00252	0.00256
366.003	0.00258	0.00233	0.00245	0.00256	0.00257
366.582	0.00258	0.00246	0.00247	0.00256	0.00267
367.161	0.00261	0.00241	0.00256	0.00266	0.00269
367.739	0.00271	0.00237	0.00257	0.00264	0.00272
368.318	0.00275	0.00246	0.00265	0.00269	0.00269
368.897	0.0027	0.00246	0.00262	0.00262	0.00269
369.476	0.0027	0.0024	0.00264	0.00262	0.00267
370.054	0.00273	0.00239	0.00268	0.00272	0.00261
370.633	0.00278	0.00241	0.0028	0.00279	0.00285
371.212	0.00277	0.00247	0.00277	0.00268	0.00285
371.791	0.00273	0.00259	0.00275	0.00269	0.00272
372.37	0.00273	0.00253	0.00274	0.00276	0.00271
372.949	0.00281	0.00255	0.00289	0.0028	0.00286
373.528	0.00284	0.0025	0.00292	0.00286	0.00271
374.108	0.00282	0.00249	0.00285	0.00283	0.00273
374.687	0.00283	0.00263	0.00293	0.00289	0.00286
375.266	0.00289	0.0027	0.00289	0.00294	0.00286
375.845	0.00294	0.00265	0.00296	0.00299	0.00298
376.424	0.00296	0.00266	0.00302	0.00288	0.00296
377.004	0.00295	0.00269	0.00302	0.00295	0.00299
377.583	0.00298	0.00287	0.00302	0.00309	0.00289
378.162	0.00316	0.00286	0.00313	0.00312	0.00299
378.742	0.00315	0.00281	0.00312	0.00296	0.003
379.321	0.00308	0.00287	0.00317	0.00311	0.00301
379.901	0.00303	0.00296	0.00316	0.00305	0.003
380.48	0.00315	0.00301	0.00319	0.00309	0.00314
381.06	0.00316	0.00306	0.00323	0.00316	0.00317
381.64	0.00327	0.00312	0.00329	0.0032	0.00309
382.219	0.00335	0.0032	0.00337	0.00322	0.00309
382.799	0.00329	0.00321	0.00337	0.00324	0.00306
383.379	0.00331	0.00322	0.00335	0.00323	0.0031
383.958	0.00332	0.00327	0.0034	0.00325	0.0031
384.538	0.00328	0.00331	0.00341	0.00331	0.00315
385.118	0.0033	0.00335	0.00344	0.00335	0.00312
385.698	0.00332	0.00341	0.00347	0.00346	0.00314
386.278	0.00333	0.00342	0.0035	0.00343	0.00317
386.858	0.00337	0.00343	0.00356	0.00343	0.00319
387.438	0.00341	0.00352	0.00368	0.00354	0.00327
388.018	0.0034	0.00348	0.00359	0.00352	0.00329
388.598	0.00344	0.00354	0.0036	0.00354	0.00333
389.178	0.00344	0.00352	0.00368	0.00354	0.00332
389.758	0.00347	0.0036	0.00361	0.00357	0.00325
390.338	0.00346	0.00367	0.00363	0.00361	0.00328
390.919	0.00347	0.00374	0.00371	0.00364	0.00332
391.499	0.00346	0.00372	0.00368	0.00358	0.00327
392.079	0.00351	0.00379	0.00372	0.00361	0.00329
392.66	0.00354	0.00385	0.00377	0.00361	0.00334
393.24	0.00354	0.00391	0.00383	0.0037	0.00339
393.82	0.00355	0.00393	0.00381	0.00379	0.0034
394.401	0.00365	0.0039	0.00378	0.00379	0.00341
394.981	0.00367	0.00394	0.00383	0.00375	0.00351
395.562	0.00362	0.00396	0.00389	0.00377	0.00347
396.142	0.00364	0.00399	0.00393	0.00386	0.00346
396.723	0.00362	0.00401	0.0039	0.0039	0.00352
397.304	0.00364	0.00401	0.00392	0.0039	0.00354
397.884	0.00373	0.00403	0.00398	0.0039	0.00354
398.465	0.00381	0.00406	0.00402	0.00393	0.00357
399.046	0.00379	0.00414	0.00407	0.00395	0.00357
399.627	0.00378	0.00418	0.00403	0.00401	0.00361
400.207	0.00393	0.00416	0.00406	0.00403	0.00368
400.788	0.00388	0.0042	0.0041	0.00399	0.00365
401.369	0.00391	0.00419	0.00415	0.00405	0.00369
401.95	0.00398	0.00426	0.00415	0.00407	0.0037
402.531	0.00401	0.0043	0.00416	0.00408	0.00372
403.112	0.00404	0.0043	0.00419	0.0041	0.00379
403.693	0.00409	0.00429	0.00422	0.00406	0.00381
404.274	0.00413	0.00432	0.00424	0.00403	0.00383
404.856	0.00414	0.00438	0.0043	0.00412	0.00381
405.437	0.00412	0.00437	0.00428	0.00414	0.00385
406.018	0.00416	0.00441	0.00429	0.00421	0.00388
406.599	0.00424	0.00444	0.00436	0.00423	0.00386
407.18	0.00424	0.00448	0.00442	0.00419	0.00393
407.762	0.0043	0.00451	0.00445	0.00423	0.004
408.343	0.00433	0.00452	0.00447	0.00425	0.00397
408.925	0.00439	0.00458	0.0045	0.00425	0.00397
409.506	0.00442	0.00457	0.00454	0.00429	0.00402
410.087	0.00451	0.00468	0.00455	0.00438	0.00408
410.669	0.00452	0.00471	0.00457	0.00439	0.0041
411.251	0.00453	0.00472	0.00458	0.00439	0.00411
411.832	0.00452	0.00469	0.00457	0.00439	0.00412
412.414	0.0046	0.00474	0.0046	0.00438	0.00412
412.995	0.00459	0.00471	0.00463	0.00437	0.00412
413.577	0.00463	0.00475	0.00466	0.00443	0.00414
414.159	0.00469	0.00476	0.00467	0.00444	0.00418
414.741	0.00473	0.00479	0.00467	0.00445	0.00419
415.323	0.00471	0.00486	0.0047	0.00448	0.00423
415.904	0.00474	0.00487	0.00471	0.00449	0.00426
416.486	0.00478	0.00486	0.00476	0.00449	0.00425
417.068	0.00481	0.00492	0.00479	0.00455	0.0043
417.65	0.00491	0.00501	0.00483	0.00459	0.00432
418.232	0.00489	0.00499	0.00483	0.00457	0.0043
418.814	0.00491	0.00499	0.00484	0.0046	0.00432
419.396	0.00494	0.00503	0.00489	0.00463	0.00435
419.978	0.00498	0.00505	0.00489	0.00463	0.00438
420.561	0.00504	0.00505	0.00491	0.00464	0.00439
421.143	0.00507	0.0051	0.00495	0.00465	0.00441
421.725	0.0051	0.00511	0.00497	0.00467	0.00441
422.307	0.00511	0.00508	0.00498	0.00468	0.00442
422.89	0.00511	0.00512	0.00499	0.00468	0.00448
423.472	0.00515	0.00516	0.00504	0.0047	0.00449
424.054	0.0052	0.00519	0.00506	0.00469	0.00447
424.637	0.00521	0.00521	0.00507	0.00474	0.0045
425.219	0.00522	0.00525	0.00505	0.00475	0.00451
425.802	0.00523	0.00521	0.00504	0.00474	0.00453
426.384	0.00527	0.00524	0.00507	0.00473	0.00454
426.967	0.00525	0.00523	0.00508	0.00477	0.00453
427.55	0.00526	0.00526	0.00514	0.00477	0.00453
428.132	0.00534	0.00531	0.00514	0.00476	0.00454
428.715	0.00532	0.00532	0.00513	0.00477	0.00452
429.298	0.00535	0.00536	0.00515	0.00479	0.00463
429.88	0.00538	0.00538	0.00519	0.00481	0.00462
430.463	0.00544	0.0054	0.00522	0.00485	0.00463
431.046	0.00544	0.00543	0.00528	0.0049	0.00463
431.629	0.00545	0.00544	0.0053	0.0049	0.00455
432.212	0.00547	0.00544	0.00526	0.00488	0.0046
432.795	0.00549	0.00549	0.00527	0.00489	0.00465
433.378	0.00551	0.00548	0.00527	0.00492	0.00464
433.961	0.0055	0.00552	0.00531	0.00492	0.00464
434.544	0.00555	0.00558	0.0054	0.005	0.00469
435.127	0.00555	0.00557	0.00533	0.00495	0.0047
435.71	0.00561	0.00558	0.00535	0.00496	0.0047
436.293	0.00567	0.0056	0.00539	0.00501	0.00474
436.877	0.00567	0.0056	0.00536	0.00505	0.00473
437.46	0.00568	0.00562	0.00539	0.00504	0.00476
438.043	0.0057	0.00565	0.00539	0.00503	0.00475
438.627	0.00572	0.00564	0.00542	0.005	0.00476
439.21	0.00576	0.00571	0.00543	0.005	0.00478
439.793	0.00573	0.00571	0.00545	0.00503	0.00479
440.377	0.00574	0.00571	0.00545	0.00505	0.00478
440.96	0.00574	0.0057	0.00544	0.00504	0.00479
441.544	0.00579	0.00573	0.00544	0.00504	0.00481
442.127	0.00584	0.00577	0.00548	0.00508	0.00484
442.711	0.00585	0.00577	0.00555	0.00514	0.00483
443.295	0.00589	0.00582	0.00553	0.00517	0.00488
443.878	0.00587	0.00579	0.00551	0.00515	0.00486
444.462	0.00589	0.0058	0.00553	0.00512	0.00483
445.046	0.00595	0.00589	0.00557	0.00515	0.00483
445.63	0.00595	0.00586	0.00555	0.00518	0.00489
446.214	0.00596	0.00588	0.00559	0.00517	0.00486
446.797	0.006	0.00591	0.00559	0.00514	0.00487
447.381	0.00601	0.0059	0.00558	0.00514	0.00487
447.965	0.00604	0.00591	0.0056	0.00519	0.00486
448.549	0.00606	0.00593	0.00559	0.00522	0.00492
449.133	0.00606	0.00599	0.00563	0.00523	0.00492
449.717	0.00607	0.00597	0.00563	0.00525	0.0049
450.301	0.00603	0.00592	0.00569	0.00522	0.00489
450.886	0.00603	0.00597	0.00566	0.00517	0.00489
451.47	0.00604	0.00599	0.00563	0.00519	0.00493
452.054	0.00606	0.00599	0.00567	0.00522	0.00495
452.638	0.00613	0.00597	0.00563	0.00523	0.00498
453.223	0.00618	0.00598	0.00562	0.00525	0.00493
453.807	0.00617	0.00598	0.00565	0.00529	0.00495
454.391	0.00614	0.006	0.00568	0.00526	0.00495
454.976	0.00619	0.00601	0.00567	0.0053	0.00496
455.56	0.00623	0.00603	0.00566	0.00527	0.00495
456.145	0.00623	0.00602	0.00569	0.0053	0.00496
456.729	0.00626	0.00606	0.00573	0.00529	0.00502
457.314	0.0062	0.00604	0.00568	0.00527	0.00498
457.898	0.00627	0.00607	0.00571	0.0053	0.00505
458.483	0.00629	0.00608	0.00574	0.00532	0.00506
459.068	0.00629	0.00607	0.00572	0.00533	0.00502
459.652	0.00631	0.00612	0.00577	0.00534	0.00503
460.237	0.00634	0.00613	0.00576	0.00536	0.00506
460.822	0.00639	0.00619	0.00575	0.00534	0.00507
461.407	0.00642	0.00616	0.00577	0.00531	0.00504
461.991	0.00639	0.00617	0.00579	0.00533	0.005
462.576	0.00635	0.00616	0.00579	0.00539	0.00503
463.161	0.00636	0.00615	0.00575	0.00535	0.00504
463.746	0.00638	0.00614	0.00573	0.00531	0.00504
464.331	0.00639	0.00619	0.00578	0.00537	0.00501
464.916	0.00645	0.0062	0.00578	0.00538	0.00505
465.501	0.00643	0.00622	0.0058	0.0054	0.00505
466.087	0.00641	0.00623	0.0058	0.00538	0.00504
466.672	0.00644	0.00625	0.00583	0.00539	0.00509
467.257	0.00646	0.00625	0.00581	0.00539	0.00511
467.842	0.00645	0.00622	0.00578	0.00532	0.00501
468.427	0.00645	0.00624	0.00583	0.00537	0.00506
469.013	0.00647	0.0063	0.00583	0.00536	0.00507
469.598	0.00652	0.0063	0.00584	0.00535	0.00506
470.184	0.0065	0.0063	0.00586	0.00533	0.00506
470.769	0.00652	0.0063	0.00584	0.00536	0.00506
471.354	0.00656	0.00631	0.00586	0.00535	0.00512
471.94	0.00655	0.00632	0.00588	0.00537	0.00508
472.526	0.00654	0.00632	0.00586	0.00539	0.0051
473.111	0.00656	0.00632	0.00585	0.00536	0.00511
473.697	0.00657	0.00634	0.00589	0.00538	0.00511
474.282	0.00655	0.00632	0.00588	0.00541	0.00516
474.868	0.00659	0.00633	0.00585	0.00542	0.00511
475.454	0.00657	0.00637	0.00588	0.00539	0.00509
476.04	0.00656	0.00631	0.00595	0.00541	0.00503
476.625	0.00663	0.00636	0.0059	0.0054	0.00512
477.211	0.00665	0.00639	0.00587	0.00541	0.00509
477.797	0.00665	0.00644	0.00588	0.0054	0.00508
478.383	0.00664	0.00644	0.00591	0.00548	0.0051
478.969	0.00662	0.0064	0.00593	0.00543	0.00516
479.555	0.00663	0.00641	0.00591	0.0054	0.00515
480.141	0.00666	0.00645	0.00588	0.00541	0.00515
480.727	0.00668	0.0064	0.00589	0.0054	0.0052
481.313	0.00671	0.0064	0.00588	0.00538	0.00522
481.899	0.00669	0.00641	0.00591	0.00545	0.00522
482.486	0.0067	0.00639	0.00591	0.00537	0.00518
483.072	0.00666	0.00639	0.00592	0.00537	0.00508
483.658	0.00667	0.00638	0.00589	0.00535	0.00508
484.244	0.00671	0.00639	0.00587	0.00538	0.00516
484.831	0.00673	0.00643	0.00589	0.00542	0.00515
485.417	0.00674	0.00643	0.00589	0.00541	0.00511
486.004	0.00672	0.00647	0.00594	0.00539	0.00516
486.59	0.00673	0.00641	0.0059	0.00532	0.00517
487.177	0.00677	0.00634	0.00592	0.00539	0.00517
487.763	0.0068	0.00645	0.00593	0.00547	0.00521
488.35	0.00685	0.00647	0.00593	0.00546	0.00524
488.936	0.00682	0.0065	0.00593	0.00548	0.00525
489.523	0.0068	0.00651	0.00589	0.0055	0.0052
490.11	0.00686	0.0065	0.00588	0.00548	0.00522
490.696	0.00687	0.0065	0.00586	0.00547	0.00523
491.283	0.0069	0.00647	0.00585	0.00546	0.00522
491.87	0.00688	0.00649	0.00584	0.00543	0.0052
492.457	0.00685	0.0065	0.00587	0.00549	0.00521
493.044	0.0069	0.0064	0.00595	0.00545	0.00521
493.631	0.0069	0.00642	0.0059	0.00542	0.00524
494.217	0.00689	0.00648	0.00588	0.00544	0.00521
494.804	0.00688	0.00652	0.00586	0.0054	0.00515
495.392	0.00691	0.00651	0.0059	0.0054	0.00516
495.979	0.00696	0.00651	0.00593	0.00545	0.0052
496.566	0.00692	0.00647	0.00592	0.00547	0.00523
497.153	0.00696	0.00646	0.00592	0.0055	0.00528
497.74	0.00694	0.00644	0.00588	0.00543	0.00522
498.327	0.00695	0.00641	0.0059	0.0054	0.00519
498.914	0.00695	0.00652	0.00591	0.00544	0.00519
499.502	0.00695	0.00648	0.00591	0.00543	0.00522
500.089	0.007	0.00643	0.00591	0.00541	0.00525
500.676	0.00699	0.00646	0.0059	0.00544	0.00525
501.264	0.00698	0.00646	0.00587	0.00543	0.00521
501.851	0.0069	0.00646	0.00589	0.0054	0.00522
502.439	0.00693	0.00645	0.00588	0.0054	0.00521
503.026	0.00697	0.00651	0.00592	0.00548	0.00524
503.614	0.00698	0.00654	0.00593	0.00549	0.00526
504.202	0.00698	0.00648	0.00587	0.00547	0.00526
504.789	0.00691	0.00647	0.00587	0.00545	0.00525
505.377	0.00689	0.00648	0.00588	0.00544	0.00525
505.965	0.00689	0.00646	0.00586	0.00543	0.00523
506.552	0.00687	0.00651	0.00592	0.00547	0.00526
507.14	0.0069	0.00651	0.00593	0.00551	0.00531
507.728	0.00691	0.0065	0.00585	0.00544	0.00527
508.316	0.00695	0.0065	0.00587	0.00544	0.00524
508.904	0.00693	0.00643	0.00588	0.00543	0.00526
509.492	0.0069	0.00644	0.00585	0.00545	0.00524
510.08	0.00683	0.00635	0.00578	0.00534	0.00516
510.668	0.00682	0.00639	0.00577	0.00529	0.00515
511.256	0.00682	0.00641	0.00583	0.00537	0.0052
511.844	0.00684	0.00646	0.00581	0.00541	0.00523
512.432	0.00686	0.00645	0.0058	0.00537	0.00524
513.02	0.00688	0.00638	0.00576	0.00532	0.00518
513.608	0.0068	0.00642	0.00577	0.00536	0.00515
514.196	0.00686	0.00648	0.00582	0.00538	0.00517
514.785	0.00693	0.00644	0.0058	0.00533	0.00517
515.373	0.00686	0.00646	0.00581	0.00538	0.00519
515.961	0.00677	0.0064	0.00575	0.00529	0.00519
516.55	0.00679	0.00635	0.00573	0.00532	0.00522
517.138	0.00686	0.00642	0.00576	0.00536	0.00524
517.727	0.00687	0.00641	0.00572	0.00531	0.00521
518.315	0.00679	0.0064	0.00573	0.00528	0.00516
518.904	0.00674	0.00639	0.00575	0.00533	0.00519
519.492	0.00678	0.00641	0.00571	0.00535	0.00521
520.081	0.00678	0.00638	0.00571	0.00527	0.00512
520.67	0.00677	0.00637	0.00568	0.00526	0.00516
521.258	0.00678	0.00635	0.00573	0.00532	0.0052
521.847	0.00671	0.00637	0.00581	0.00536	0.00522
522.436	0.00676	0.00636	0.0057	0.00525	0.00516
523.025	0.0067	0.00628	0.00567	0.00524	0.00503
523.614	0.00675	0.00638	0.00575	0.00529	0.00509
524.202	0.00679	0.00638	0.00569	0.00529	0.00516
524.791	0.00676	0.00632	0.00564	0.00526	0.00509
525.38	0.00671	0.00631	0.00567	0.00528	0.00511
525.969	0.00675	0.0063	0.00563	0.00529	0.00512
526.558	0.00672	0.00631	0.00562	0.00523	0.0051
527.148	0.00672	0.00629	0.00563	0.00524	0.00508
527.737	0.00672	0.00625	0.00557	0.00527	0.00513
528.326	0.00673	0.00633	0.00566	0.00527	0.00512
528.915	0.00668	0.00633	0.00568	0.00521	0.0051
529.504	0.0067	0.00631	0.00561	0.00509	0.00509
530.093	0.00669	0.00619	0.00551	0.00515	0.00509
530.683	0.0067	0.00627	0.00554	0.00523	0.00515
531.272	0.00669	0.0063	0.0056	0.00519	0.00517
531.862	0.00668	0.0063	0.00563	0.00519	0.00519
532.451	0.00672	0.0063	0.00559	0.00521	0.00519
533.04	0.00664	0.00629	0.00545	0.00513	0.00519
533.63	0.00664	0.00625	0.0055	0.00504	0.00525
534.219	0.00661	0.00623	0.00551	0.00509	0.00508
534.809	0.00661	0.00616	0.00545	0.00507	0.00501
535.399	0.0066	0.00623	0.00547	0.00516	0.00503
535.988	0.00661	0.00617	0.00543	0.00523	0.0051
536.578	0.00663	0.00622	0.00548	0.00516	0.00504
537.168	0.00661	0.00622	0.00549	0.00516	0.00502
537.757	0.00661	0.00624	0.00548	0.00516	0.00512
538.347	0.00666	0.00625	0.00544	0.00513	0.00516
538.937	0.00656	0.00617	0.00541	0.00515	0.00501
539.527	0.00657	0.00622	0.00543	0.00513	0.00503
540.117	0.00661	0.0061	0.00535	0.00509	0.00509
540.707	0.00658	0.00612	0.00538	0.00505	0.00518
541.297	0.00662	0.00618	0.00546	0.00505	0.00514
541.887	0.00663	0.00619	0.00552	0.00506	0.00507
542.477	0.00656	0.00617	0.00543	0.00498	0.00507
543.067	0.00665	0.00609	0.00545	0.00505	0.00525
543.657	0.00666	0.00615	0.00527	0.0051	0.0051
544.247	0.00657	0.00607	0.00539	0.00509	0.00506
544.838	0.00656	0.00614	0.0054	0.00508	0.00506
545.428	0.00657	0.00617	0.00534	0.00513	0.00498
546.018	0.00657	0.00612	0.0053	0.00511	0.00502
546.609	0.00668	0.00611	0.00532	0.00509	0.0051
547.199	0.00664	0.00602	0.00514	0.00504	0.00505
547.789	0.00658	0.00589	0.00516	0.00492	0.00495
548.38	0.0066	0.00613	0.00515	0.00497	0.00494
548.97	0.00659	0.00609	0.00522	0.00505	0.00503
549.561	0.00661	0.00605	0.00531	0.00508	0.00511
550.151	0.00638	0.0061	0.0053	0.00493	0.00495
550.742	0.00639	0.00616	0.00532	0.00496	0.00492
551.333	0.0065	0.00605	0.0052	0.00507	0.00504
551.923	0.00658	0.00592	0.00507	0.00495	0.00501
552.514	0.0064	0.00593	0.00514	0.00486	0.00492
553.105	0.00638	0.00593	0.00519	0.00482	0.00502
553.696	0.00649	0.00596	0.00527	0.00488	0.00509
554.286	0.00645	0.006	0.00529	0.00487	0.00487
554.877	0.00641	0.00607	0.00522	0.00488	0.00487
555.468	0.00651	0.00591	0.00522	0.00482	0.00486
556.059	0.0066	0.00592	0.005	0.00478	0.00495
556.65	0.00656	0.00604	0.00506	0.00475	0.00497
557.241	0.00636	0.00589	0.00515	0.00485	0.0049
557.832	0.00648	0.00607	0.00524	0.00502	0.00482
558.423	0.00645	0.00588	0.0051	0.0049	0.0049
559.014	0.00639	0.00564	0.00501	0.0048	0.0048
559.605	0.00657	0.0058	0.00505	0.00486	0.00492
560.197	0.00646	0.00594	0.00522	0.00488	0.005
560.788	0.00656	0.00604	0.00527	0.00486	0.00488
561.379	0.00641	0.00585	0.00512	0.005	0.00493
561.971	0.00642	0.00589	0.00516	0.00499	0.00497
562.562	0.0064	0.00593	0.00518	0.00487	0.00494
563.153	0.00627	0.00586	0.0051	0.0049	0.005
563.745	0.00644	0.00581	0.00515	0.00498	0.00498
564.336	0.00641	0.00579	0.00514	0.00492	0.00496
564.928	0.0063	0.00587	0.00511	0.00485	0.00496
565.519	0.00643	0.00594	0.00501	0.0049	0.00493
566.111	0.0063	0.00577	0.00492	0.00473	0.00485
566.703	0.00632	0.00578	0.00498	0.00492	0.00486
567.294	0.00637	0.00577	0.00502	0.00491	0.00487
567.886	0.00617	0.00581	0.005	0.00486	0.00497
568.478	0.00633	0.00579	0.00516	0.00492	0.00487
569.069	0.00621	0.00589	0.00508	0.00481	0.00484
569.661	0.00614	0.00577	0.00509	0.00485	0.00492
570.253	0.00617	0.00567	0.00501	0.00484	0.00491
570.845	0.00627	0.00566	0.00491	0.00475	0.00474
571.437	0.00633	0.00574	0.005	0.00471	0.00465
572.029	0.00624	0.00565	0.00491	0.0047	0.00474
572.621	0.00626	0.00571	0.00505	0.00492	0.00489
573.213	0.00619	0.00574	0.00505	0.0049	0.00488
573.805	0.00635	0.00583	0.00495	0.00468	0.00476
574.397	0.00617	0.0056	0.00474	0.00468	0.00472
574.989	0.00605	0.00556	0.0048	0.00473	0.00485
575.581	0.0062	0.00565	0.00497	0.00478	0.00477
576.174	0.00621	0.00564	0.00494	0.00471	0.00472
576.766	0.00612	0.00558	0.00472	0.00461	0.00482
577.358	0.00604	0.00564	0.00487	0.00469	0.00464
577.951	0.00598	0.00564	0.00494	0.00467	0.00467
578.543	0.00616	0.00562	0.00485	0.00456	0.00472
579.135	0.00619	0.00554	0.00494	0.00472	0.0048
579.728	0.00605	0.00553	0.00496	0.00492	0.00481
580.32	0.00601	0.00546	0.00482	0.00495	0.00499
580.913	0.00589	0.00541	0.0048	0.00458	0.0047
581.505	0.00618	0.00563	0.00488	0.00473	0.00478
582.098	0.00624	0.00561	0.00489	0.00472	0.00475
582.691	0.00612	0.00561	0.00497	0.00471	0.00465
583.283	0.00607	0.0055	0.00488	0.0047	0.00457
583.876	0.0061	0.00543	0.00463	0.0045	0.00454
584.469	0.00613	0.00566	0.00487	0.00459	0.00464
585.062	0.00594	0.00546	0.00484	0.00463	0.00472
585.655	0.00599	0.00549	0.00494	0.00471	0.00461
586.247	0.00607	0.00543	0.0047	0.0046	0.00461
586.84	0.0061	0.0054	0.00476	0.00455	0.00458
587.433	0.00608	0.0055	0.00497	0.00482	0.00478
588.026	0.00577	0.00557	0.00501	0.00474	0.00465
588.619	0.00576	0.00538	0.00483	0.00476	0.00468
589.212	0.00598	0.00552	0.00482	0.00474	0.00483
589.806	0.00602	0.00544	0.00483	0.00488	0.00484
590.399	0.00584	0.0054	0.00485	0.00476	0.00482
590.992	0.00583	0.00523	0.00479	0.00474	0.00485
591.585	0.006	0.00523	0.00469	0.00465	0.00475
592.178	0.00606	0.00525	0.00457	0.00453	0.00467
592.772	0.00574	0.00514	0.00467	0.00448	0.00453
593.365	0.00584	0.00541	0.00492	0.00457	0.0045
593.958	0.00581	0.00537	0.00473	0.00448	0.00468
594.552	0.00592	0.00561	0.00484	0.00451	0.00477
595.145	0.00582	0.00535	0.00482	0.00449	0.00447
595.739	0.00581	0.00513	0.00465	0.00444	0.00454
596.332	0.00597	0.00535	0.00469	0.00446	0.00462
596.926	0.00587	0.00501	0.00435	0.00438	0.00443
597.519	0.0057	0.00504	0.00435	0.00434	0.00438
598.113	0.00586	0.00501	0.00454	0.00461	0.00435
598.707	0.00588	0.00527	0.00479	0.00487	0.00478
599.3	0.00564	0.00521	0.00474	0.0046	0.00461
599.894	0.00577	0.00516	0.00468	0.00456	0.0047
600.488	0.00582	0.00532	0.00493	0.00491	0.00483
601.082	0.00585	0.00555	0.00497	0.00466	0.00473
601.676	0.00566	0.00547	0.0048	0.00451	0.00462
602.27	0.00558	0.00513	0.00453	0.0044	0.00478
602.864	0.00593	0.0054	0.0049	0.00464	0.00472
603.458	0.00584	0.0052	0.00454	0.00431	0.00418
604.052	0.00583	0.00524	0.00462	0.00439	0.00454
604.646	0.00569	0.0051	0.00471	0.00441	0.0045
605.24	0.00587	0.00508	0.00442	0.0043	0.00444
605.834	0.0058	0.005	0.00452	0.00465	0.00451
606.428	0.00584	0.00522	0.00465	0.00472	0.00451
607.022	0.00595	0.00534	0.00473	0.00453	0.00446
607.617	0.00589	0.00536	0.00462	0.0043	0.00465
608.211	0.00581	0.00498	0.00429	0.00393	0.00458
608.805	0.00573	0.0051	0.00448	0.00424	0.00458
609.399	0.0057	0.00484	0.00425	0.00428	0.00424
609.994	0.00551	0.00484	0.0043	0.00424	0.00407
610.588	0.00576	0.00513	0.00466	0.00428	0.00436
611.183	0.00534	0.00485	0.00437	0.00422	0.00424
611.777	0.00589	0.00514	0.00469	0.00471	0.00448
612.372	0.00586	0.00505	0.00457	0.0044	0.00447
612.966	0.00585	0.00478	0.00437	0.00399	0.0044
613.561	0.00584	0.00497	0.00427	0.0043	0.00465
614.156	0.00583	0.00503	0.0043	0.00433	0.00413
614.75	0.00561	0.00511	0.00476	0.00465	0.00429
615.345	0.00556	0.00514	0.0046	0.00448	0.0043
615.94	0.00596	0.00479	0.00451	0.00435	0.00465
616.535	0.00577	0.00496	0.00446	0.00447	0.00457
617.13	0.00532	0.00489	0.00433	0.00429	0.00413
617.725	0.00561	0.00511	0.00455	0.0048	0.00428
618.32	0.00554	0.0051	0.00434	0.00476	0.00441
618.914	0.00581	0.00484	0.00441	0.00457	0.00467
619.509	0.00608	0.00484	0.00401	0.00457	0.00433
620.105	0.00589	0.00519	0.00415	0.00414	0.00443
620.7	0.00576	0.00497	0.00436	0.00456	0.00437
621.295	0.00565	0.00492	0.00414	0.00428	0.00432
621.89	0.00579	0.00494	0.00428	0.00434	0.00452
622.485	0.00547	0.00507	0.00394	0.00416	0.00389
623.08	0.00547	0.00514	0.00458	0.00436	0.00409
623.676	0.00555	0.0048	0.00446	0.00413	0.00462
624.271	0.00568	0.00471	0.00429	0.00432	0.00441
624.866	0.0057	0.00495	0.00417	0.00424	0.00449
625.462	0.00589	0.00512	0.00476	0.00388	0.00408
626.057	0.00589	0.0052	0.00477	0.00411	0.00413
626.653	0.00537	0.00469	0.00459	0.00408	0.0039
627.248	0.00542	0.00444	0.00437	0.00402	0.00379
627.844	0.00562	0.00468	0.00451	0.00409	0.00385
628.439	0.00501	0.0049	0.00435	0.00414	0.0041
629.035	0.00513	0.00481	0.00353	0.0042	0.00426
629.63	0.00587	0.00495	0.0042	0.00492	0.00459
630.226	0.00566	0.0047	0.00395	0.00421	0.00442
630.822	0.00584	0.00474	0.00435	0.00362	0.00423
631.418	0.00552	0.00464	0.00452	0.00419	0.00398
632.013	0.00478	0.00404	0.004	0.00445	0.00385
632.609	0.00501	0.00443	0.00392	0.00401	0.0041
633.205	0.00468	0.00457	0.00426	0.00437	0.00373
633.801	0.00438	0.00495	0.00404	0.0044	0.00399
634.397	0.00443	0.00472	0.0042	0.00427	0.00403
634.993	0.00539	0.00457	0.00358	0.00436	0.00376
635.589	0.00612	0.00475	0.00427	0.0043	0.00407
636.185	0.00504	0.00467	0.00385	0.0041	0.00436
636.781	0.00528	0.00476	0.00384	0.00371	0.00419
637.377	0.00481	0.00459	0.00444	0.00532	0.00488
637.974	0.005	0.00477	0.00508	0.0053	0.00404
638.57	0.00572	0.00437	0.00376	0.00417	0.0043
639.166	0.00487	0.0048	0.00432	0.00369	0.00362
639.762	0.00529	0.00403	0.00499	0.00431	0.00383
640.359	0.00585	0.00426	0.00402	0.0041	0.00382
640.955	0.00574	0.00473	0.00361	0.00363	0.00418
641.552	0.00538	0.00498	0.00415	0.00349	0.00385
642.148	0.00569	0.00521	0.00506	0.00371	0.00357
642.744	0.00517	0.00586	0.00495	0.00371	0.00362
643.341	0.0053	0.00514	0.00389	0.00372	0.00469
643.938	0.00531	0.00537	0.0039	0.00383	0.0049
644.534	0.00482	0.00461	0.00392	0.00328	0.00422
645.131	0.00443	0.0043	0.00325	0.00433	0.00384
645.727	0.00471	0.00475	0.00364	0.0037	0.00375
646.324	0.00513	0.00512	0.0038	0.00474	0.00497
646.921	0.00561	0.0046	0.0039	0.00494	0.0054
647.518	0.00562	0.00416	0.00443	0.00374	0.00383
648.115	0.00478	0.00401	0.0043	0.00344	0.00311
648.711	0.00531	0.00506	0.0038	0.00404	0.0047
649.308	0.00512	0.00475	0.00442	0.00375	0.00408
649.905	0.00256	0.00297	0.00337	0.00346	0.00355

## Sheet: Figure 3c
Figure 3c
	1.92 ps	3.39 ps	8.62 ps	17.8 ps	152 ps	4.69 n s
319.836	-0.00705	-0.00504	0.000118497	0.00155	-0.000306689	-0.00355
320.411	-0.00441	-0.00219	-0.000360086	0.00156	-0.00211	-0.00154
320.987	-0.00118	-0.00116	-0.000838669	0.00157	-0.00195	-0.000631034
321.563	-0.00177	-0.00179	0.000877073	-0.00432	-0.00665	-0.000789332
322.138	-0.0022	-0.00293	0.00106	-0.00478	-0.00236	-0.00094763
322.714	-0.00312	-0.00354	0.00123	-0.00408	-0.00178	-0.00383
323.29	-0.00548	-0.00153	-0.00169	-0.0038	-0.00623	-0.00227
323.866	-0.00204	-0.00136	6.68457e-06	-0.00301	-0.00481	-0.00284
324.442	-0.000352671	-0.00119	0.000111336	-0.00223	-0.0034	-0.00217
325.018	0.00131	0.000913159	-6.35787e-05	-0.00129	-0.0019	-0.00151
325.594	0.00123	0.000757117	-0.000238493	-0.00157	-0.00141	-0.00119
326.169	0.00108	-0.000119638	0.000412647	-0.00123	-0.00128	-0.00164
326.745	0.000983367	-2.82096e-05	-5.93494e-05	-0.00199	-0.0019	-0.00206
327.322	0.000865309	0.000542624	8.17822e-06	-0.00112	-0.00231	-0.00198
327.898	0.00127	0.000505158	-1.70985e-05	-0.00116	-0.00159	-0.0018
328.474	0.00107	0.000444906	-0.000329044	-0.00127	-0.00205	-0.00195
329.05	0.00091141	0.000321048	-0.000262111	-0.00118	-0.00166	-0.00116
329.626	0.000961146	0.000395469	-0.000416581	-0.00111	-0.00149	-0.00141
330.202	0.00118	0.000324557	-0.000661132	-0.00127	-0.00195	-0.00142
330.779	0.000869803	0.00031526	-0.000344204	-0.00102	-0.00194	-0.00157
331.355	0.00111	0.000351005	5.36461e-05	-0.000955342	-0.00169	-0.0019
331.931	0.00108	0.000351251	-0.000222615	-0.000956736	-0.0019	-0.00198
332.508	0.00115	0.000566499	-0.000215056	-0.00097488	-0.00174	-0.00178
333.084	0.00106	0.000504374	-0.000321447	-0.00101	-0.00173	-0.0016
333.661	0.00129	0.00048012	-0.000224611	-0.00109	-0.00164	-0.00158
334.237	0.00138	0.000510914	-0.000214604	-0.00106	-0.00162	-0.00179
334.814	0.00131	0.000527734	-0.000263187	-0.00104	-0.0018	-0.00179
335.39	0.00136	0.000792769	-0.000315472	-0.000972285	-0.00162	-0.00188
335.967	0.00123	0.00083607	-0.000235196	-0.0011	-0.00179	-0.00185
336.543	0.00129	0.000881449	-0.000135792	-0.00105	-0.0018	-0.00176
337.12	0.00131	0.000866991	-5.01851e-05	-0.000898849	-0.00171	-0.00171
337.697	0.00136	0.000781358	-0.000147088	-0.000945656	-0.00159	-0.00176
338.274	0.00129	0.000820305	-0.000122223	-0.000856798	-0.0015	-0.00172
338.85	0.00134	0.000844822	8.15808e-05	-0.000862422	-0.00158	-0.00181
339.427	0.00137	0.000901035	-0.000110112	-0.000979081	-0.00161	-0.00172
340.004	0.00138	0.001	-6.63306e-05	-0.00096949	-0.00152	-0.00172
340.581	0.0015	0.00101	0.000104445	-0.000923478	-0.00158	-0.00159
341.158	0.00149	0.001	0.000118198	-0.000892875	-0.00155	-0.00166
341.735	0.00143	0.00112	0.00010275	-0.000814291	-0.00157	-0.00163
342.312	0.00151	0.00108	0.000148271	-0.000772222	-0.00153	-0.00152
342.889	0.00156	0.00127	0.000168442	-0.000710346	-0.00148	-0.00155
343.466	0.00159	0.00129	0.000305282	-0.000767294	-0.00138	-0.00153
344.043	0.00162	0.00131	0.000298788	-0.000755801	-0.00147	-0.00153
344.621	0.00166	0.0013	0.000322273	-0.000781	-0.00146	-0.00158
345.198	0.0017	0.00144	0.000414646	-0.000639198	-0.00138	-0.00155
345.775	0.0016	0.00137	0.000295967	-0.000751445	-0.00148	-0.00149
346.352	0.00163	0.00144	0.000286513	-0.000700409	-0.00143	-0.00152
346.93	0.00152	0.0014	0.000271624	-0.000647718	-0.0014	-0.00153
347.507	0.00163	0.0014	0.000363747	-0.00061092	-0.00142	-0.00147
348.085	0.00173	0.00152	0.000319576	-0.000597036	-0.0014	-0.00145
348.662	0.00172	0.00158	0.000545762	-0.00073391	-0.00135	-0.0015
349.239	0.00186	0.00162	0.000500585	-0.000492914	-0.00134	-0.00143
349.817	0.00185	0.00161	0.000536041	-0.000517829	-0.00131	-0.00158
350.395	0.00178	0.00158	0.000589726	-0.000472621	-0.00124	-0.00154
350.972	0.00183	0.00158	0.000557979	-0.000446987	-0.00126	-0.00142
351.55	0.00199	0.00166	0.000594105	-0.000359256	-0.00131	-0.00139
352.127	0.00199	0.00171	0.000731684	-0.000441848	-0.00123	-0.00132
352.705	0.00201	0.00173	0.000645021	-0.000437693	-0.00135	-0.00141
353.283	0.0021	0.00173	0.000727175	-0.000337558	-0.00127	-0.00145
353.861	0.00203	0.0017	0.000750613	-0.000292756	-0.00122	-0.0014
354.439	0.00202	0.00174	0.000712962	-0.00029964	-0.00113	-0.00139
355.016	0.00202	0.00182	0.000816587	-0.000279423	-0.00116	-0.00128
355.594	0.00212	0.00176	0.000845404	-0.000299845	-0.00111	-0.00121
356.172	0.00211	0.00171	0.000811593	-0.000225175	-0.00111	-0.00123
356.75	0.00218	0.00169	0.000844212	-0.000239901	-0.00114	-0.00127
357.328	0.00226	0.00174	0.00102	-0.000211079	-0.00105	-0.00121
357.906	0.00225	0.00179	0.000977473	-0.000115602	-0.00113	-0.00117
358.485	0.00219	0.00176	0.000872392	-0.000124284	-0.00112	-0.00121
359.063	0.00221	0.00181	0.000912065	-0.000122761	-0.00111	-0.00125
359.641	0.00222	0.00179	0.000988182	-0.00012705	-0.00106	-0.00118
360.219	0.00228	0.00184	0.00103	-6.54757e-05	-0.00102	-0.00109
360.797	0.00231	0.00188	0.00103	-5.18132e-05	-0.00092025	-0.00128
361.376	0.00237	0.00193	0.000996094	-6.30053e-05	-0.00088397	-0.00119
361.954	0.00244	0.00195	0.00107	-0.000108368	-0.000910525	-0.00122
362.532	0.00244	0.00197	0.00118	-2.09223e-06	-0.000877217	-0.00114
363.111	0.00244	0.00187	0.00117	-3.68255e-05	-0.000909625	-0.00124
363.689	0.00244	0.00188	0.00115	-7.26884e-05	-0.000925079	-0.00115
364.268	0.00252	0.00194	0.00115	6.05859e-05	-0.000943204	-0.00108
364.846	0.00247	0.002	0.00115	5.40893e-05	-0.000948316	-0.00114
365.425	0.00256	0.00202	0.00118	5.7608e-05	-0.000862225	-0.00108
366.003	0.00257	0.00204	0.00124	0.000102129	-0.00093454	-0.00108
366.582	0.00267	0.00198	0.00124	3.44273e-05	-0.000967297	-0.00104
367.161	0.00269	0.00196	0.00125	2.2275e-05	-0.000948799	-0.00109
367.739	0.00272	0.00199	0.00127	8.42219e-05	-0.00085616	-0.00109
368.318	0.00269	0.00194	0.00126	0.000165955	-0.000876784	-0.00108
368.897	0.00269	0.002	0.00129	0.000147552	-0.000897801	-0.00107
369.476	0.00267	0.00204	0.00131	0.000160311	-0.000892838	-0.000911639
370.054	0.00261	0.002	0.0013	0.000195629	-0.000901846	-0.000946347
370.633	0.00285	0.00211	0.00138	0.000256194	-0.00078322	-0.000998067
371.212	0.00285	0.00218	0.00144	0.000168144	-0.000730241	-0.00101
371.791	0.00272	0.00207	0.00139	0.000240396	-0.000852986	-0.000993264
372.37	0.00271	0.00211	0.00139	0.000282136	-0.00083224	-0.000958659
372.949	0.00286	0.00208	0.00139	0.00029007	-0.00079559	-0.00102
373.528	0.00271	0.00206	0.00139	0.000342019	-0.000860258	-0.000942412
374.108	0.00273	0.00211	0.00146	0.000356248	-0.000828485	-0.000977752
374.687	0.00286	0.00218	0.0015	0.000297124	-0.000824819	-0.000930235
375.266	0.00286	0.00218	0.00151	0.000355306	-0.00081498	-0.00101
375.845	0.00298	0.00225	0.00157	0.000379727	-0.000773288	-0.000883735
376.424	0.00296	0.00229	0.00155	0.000380167	-0.000813559	-0.000947461
377.004	0.00299	0.00228	0.00148	0.00046336	-0.000781984	-0.00081735
377.583	0.00289	0.00224	0.0016	0.00044365	-0.000663715	-0.000737183
378.162	0.00299	0.00225	0.00159	0.000420971	-0.000754685	-0.000834246
378.742	0.003	0.00236	0.00164	0.000555398	-0.00071645	-0.000796064
379.321	0.00301	0.00235	0.00168	0.000508867	-0.000781782	-0.000766443
379.901	0.003	0.00227	0.00174	0.000527204	-0.000679052	-0.000834045
380.48	0.00314	0.0024	0.00175	0.000617734	-0.000711728	-0.000849811
381.06	0.00317	0.00241	0.00181	0.000627622	-0.000718017	-0.000726531
381.64	0.00309	0.00245	0.00175	0.00065876	-0.000619624	-0.000722603
382.219	0.00309	0.00247	0.00173	0.000662211	-0.000612747	-0.000777949
382.799	0.00306	0.00251	0.0018	0.000596278	-0.000675635	-0.000815425
383.379	0.0031	0.00253	0.0018	0.000625492	-0.000656529	-0.000922751
383.958	0.0031	0.00254	0.00185	0.000742604	-0.000580624	-0.000852235
384.538	0.00315	0.00254	0.00183	0.000769945	-0.000544041	-0.000721165
385.118	0.00312	0.00259	0.00183	0.000673272	-0.000573522	-0.000777404
385.698	0.00314	0.00271	0.00192	0.000733335	-0.000544009	-0.000740543
386.278	0.00317	0.00263	0.0019	0.000727377	-0.000588716	-0.000825791
386.858	0.00319	0.00263	0.00195	0.000741485	-0.00056729	-0.000816305
387.438	0.00327	0.00273	0.00198	0.000847515	-0.000526104	-0.000693442
388.018	0.00329	0.00271	0.00198	0.000837829	-0.000534864	-0.000638104
388.598	0.00333	0.00267	0.00195	0.000855228	-0.000481499	-0.000719319
389.178	0.00332	0.00264	0.00198	0.000858458	-0.000484645	-0.000739526
389.758	0.00325	0.00271	0.00194	0.000832369	-0.000481046	-0.000718615
390.338	0.00328	0.0028	0.00198	0.000879449	-0.000487706	-0.000731491
390.919	0.00332	0.00282	0.00203	0.000854805	-0.00048899	-0.000715366
391.499	0.00327	0.00279	0.00205	0.00086818	-0.000436778	-0.000699161
392.079	0.00329	0.0028	0.0021	0.000933324	-0.000401096	-0.000704323
392.66	0.00334	0.00285	0.00215	0.000957945	-0.000376836	-0.000696001
393.24	0.00339	0.00289	0.00215	0.000962747	-0.00040031	-0.000645214
393.82	0.0034	0.0029	0.00212	0.000971237	-0.000416585	-0.000635082
394.401	0.00341	0.00291	0.00219	0.000956453	-0.000314926	-0.000589529
394.981	0.00351	0.00291	0.00222	0.000961078	-0.000322166	-0.000689842
395.562	0.00347	0.00295	0.00226	0.00102	-0.000370518	-0.000637909
396.142	0.00346	0.00299	0.00226	0.00105	-0.000348829	-0.000589217
396.723	0.00352	0.00303	0.00227	0.00102	-0.000299213	-0.00057016
397.304	0.00354	0.00308	0.00229	0.00106	-0.000310667	-0.000550484
397.884	0.00354	0.00307	0.00227	0.00109	-0.000308476	-0.000554857
398.465	0.00357	0.00312	0.00224	0.00108	-0.000375696	-0.0005608
399.046	0.00357	0.00313	0.00234	0.0011	-0.000308812	-0.000579042
399.627	0.00361	0.00312	0.00236	0.00111	-0.00031342	-0.000557651
400.207	0.00368	0.00316	0.00242	0.00113	-0.000264609	-0.000549749
400.788	0.00365	0.00315	0.00238	0.00111	-0.000312091	-0.000588193
401.369	0.00369	0.00319	0.00237	0.00114	-0.000318904	-0.000547488
401.95	0.0037	0.00318	0.00237	0.00119	-0.000281229	-0.000470739
402.531	0.00372	0.0032	0.00244	0.0012	-0.000211533	-0.000427874
403.112	0.00379	0.00325	0.00249	0.00117	-0.000240109	-0.000413938
403.693	0.00381	0.00328	0.00252	0.00118	-0.000199476	-0.000447567
404.274	0.00383	0.00329	0.00254	0.00123	-0.00019319	-0.000415685
404.856	0.00381	0.00329	0.0025	0.00124	-0.000170962	-0.000430216
405.437	0.00385	0.00333	0.00252	0.00123	-0.000237627	-0.000460016
406.018	0.00388	0.00333	0.00249	0.00122	-0.000253991	-0.000407159
406.599	0.00386	0.00335	0.00254	0.00129	-0.000178812	-0.000372043
407.18	0.00393	0.00336	0.00255	0.00131	-0.00018478	-0.000395435
407.762	0.004	0.0034	0.00259	0.00132	-0.000123944	-0.000354397
408.343	0.00397	0.00343	0.0026	0.00136	-0.000172219	-0.000364263
408.925	0.00397	0.00342	0.00265	0.00138	-0.000126227	-0.000356919
409.506	0.00402	0.00345	0.00267	0.00135	-8.57714e-05	-0.000353432
410.087	0.00408	0.00347	0.00267	0.00136	-1.96572e-05	-0.000387079
410.669	0.0041	0.00351	0.0027	0.00134	-1.18567e-05	-0.000370919
411.251	0.00411	0.00348	0.00271	0.00138	-8.4e-05	-0.000332866
411.832	0.00412	0.00353	0.0027	0.00142	-4.33614e-05	-0.000329176
412.414	0.00412	0.00355	0.0027	0.00143	-3.83995e-06	-0.000315117
412.995	0.00412	0.00357	0.00274	0.00143	-1.26992e-05	-0.000306623
413.577	0.00414	0.00356	0.00277	0.00141	-4.28467e-05	-0.000325786
414.159	0.00418	0.00358	0.00278	0.00145	4.48574e-05	-0.000331155
414.741	0.00419	0.0036	0.00281	0.00146	6.66252e-05	-0.000328102
415.323	0.00423	0.00363	0.00282	0.00149	6.9442e-05	-0.000241485
415.904	0.00426	0.00361	0.00277	0.00151	4.61921e-05	-0.0002706
416.486	0.00425	0.00362	0.00283	0.00151	4.72429e-05	-0.000285719
417.068	0.0043	0.00361	0.00281	0.00152	2.63148e-05	-0.000318919
417.65	0.00432	0.00363	0.00282	0.00153	8.43862e-05	-0.000304964
418.232	0.0043	0.00366	0.00282	0.00151	7.01295e-05	-0.000267741
418.814	0.00432	0.00367	0.00286	0.00156	9.12845e-05	-0.000277845
419.396	0.00435	0.0037	0.00289	0.00159	0.000109092	-0.000262281
419.978	0.00438	0.00373	0.00294	0.00156	0.000109921	-0.0002547
420.561	0.00439	0.0037	0.00294	0.00156	0.000124494	-0.000258369
421.143	0.00441	0.00367	0.00293	0.00156	0.000177613	-0.000284759
421.725	0.00441	0.00378	0.00295	0.00157	0.000180447	-0.000271092
422.307	0.00442	0.00378	0.00296	0.00159	0.000143406	-0.000332029
422.89	0.00448	0.0037	0.00295	0.0016	0.000116586	-0.000311308
423.472	0.00449	0.00378	0.00297	0.00163	0.000131837	-0.000259559
424.054	0.00447	0.00379	0.00301	0.00163	0.000167762	-0.000250681
424.637	0.0045	0.0038	0.00307	0.00163	0.000219931	-0.000261149
425.219	0.00451	0.00383	0.00303	0.00166	0.000207114	-0.000220473
425.802	0.00453	0.00383	0.00303	0.0017	0.000168287	-0.000244189
426.384	0.00454	0.00385	0.00304	0.00169	0.000172129	-0.000269597
426.967	0.00453	0.00383	0.0031	0.00171	0.000164496	-0.000211718
427.55	0.00453	0.00382	0.00309	0.0017	0.000232219	-0.000211167
428.132	0.00454	0.00387	0.0031	0.00173	0.000229331	-0.00023367
428.715	0.00452	0.00385	0.00312	0.00173	0.000191221	-0.000245586
429.298	0.00463	0.0039	0.00312	0.00171	0.000211879	-0.000248421
429.88	0.00462	0.00384	0.00309	0.00169	0.000193607	-0.000233887
430.463	0.00463	0.00385	0.00309	0.00173	0.000200858	-0.000244939
431.046	0.00463	0.00387	0.00308	0.00178	0.00024717	-0.000230658
431.629	0.00455	0.00394	0.00309	0.00179	0.000259923	-0.000168325
432.212	0.0046	0.00394	0.00313	0.00176	0.0002374	-0.000183335
432.795	0.00465	0.00391	0.00312	0.0018	0.000282446	-0.000201607
433.378	0.00464	0.00393	0.00314	0.00182	0.000307543	-0.000207503
433.961	0.00464	0.00397	0.00314	0.0018	0.000294793	-0.000183392
434.544	0.00469	0.00397	0.00314	0.00185	0.000335316	-0.000159672
435.127	0.0047	0.00397	0.00313	0.00182	0.000343316	-0.00025433
435.71	0.0047	0.00398	0.00318	0.00179	0.000371708	-0.000220146
436.293	0.00474	0.00398	0.00318	0.00184	0.0003907	-0.000133676
436.877	0.00473	0.004	0.00321	0.00188	0.000397352	-0.000131449
437.46	0.00476	0.00404	0.00326	0.00188	0.000416122	-0.000170659
438.043	0.00475	0.00399	0.00326	0.00188	0.000360578	-0.000165529
438.627	0.00476	0.004	0.00323	0.00187	0.000333448	-0.000200055
439.21	0.00478	0.00406	0.00322	0.00192	0.000335274	-0.000177024
439.793	0.00479	0.00403	0.0032	0.00191	0.000327171	-0.000167804
440.377	0.00478	0.00404	0.00324	0.00194	0.000354692	-0.000164341
440.96	0.00479	0.00406	0.00328	0.00193	0.000348429	-0.000160757
441.544	0.00481	0.00408	0.0033	0.0019	0.000363035	-0.000104641
442.127	0.00484	0.00406	0.0033	0.00192	0.000373648	-4.79737e-05
442.711	0.00483	0.00407	0.0033	0.00193	0.000379069	-9.50683e-05
443.295	0.00488	0.0041	0.00324	0.00191	0.000351069	-0.00013722
443.878	0.00486	0.00409	0.00327	0.00192	0.000383778	-0.000137108
444.462	0.00483	0.00409	0.00322	0.00192	0.000382873	-0.000156587
445.046	0.00483	0.00413	0.00324	0.00197	0.000416157	-0.000125011
445.63	0.00489	0.00409	0.00337	0.00197	0.000428634	-7.01848e-05
446.214	0.00486	0.00411	0.00329	0.0019	0.00042637	-4.78814e-05
446.797	0.00487	0.00415	0.00324	0.00195	0.00046265	-6.41307e-05
447.381	0.00487	0.00412	0.00325	0.0019	0.000404651	-0.000103839
447.965	0.00486	0.0041	0.00321	0.00191	0.000421885	-5.99118e-05
448.549	0.00492	0.00412	0.00322	0.00192	0.000463506	-4.41278e-05
449.133	0.00492	0.00415	0.00325	0.00196	0.000487061	-7.29277e-05
449.717	0.0049	0.00415	0.00327	0.00201	0.000484298	-8.05845e-05
450.301	0.00489	0.00412	0.00326	0.002	0.000464466	-7.11526e-05
450.886	0.00489	0.0041	0.00328	0.00198	0.000490683	-6.63832e-05
451.47	0.00493	0.00413	0.00331	0.00198	0.000489687	-8.56175e-05
452.054	0.00495	0.00418	0.00334	0.00201	0.00051266	-5.05305e-05
452.638	0.00498	0.00415	0.00329	0.00199	0.00052962	-2.40854e-06
453.223	0.00493	0.00415	0.00327	0.00201	0.000516372	-4.43051e-06
453.807	0.00495	0.00417	0.00331	0.00203	0.000507956	-3.19377e-05
454.391	0.00495	0.00416	0.00332	0.00202	0.00049546	-3.64525e-05
454.976	0.00496	0.00419	0.00331	0.00203	0.00050367	-0.00010775
455.56	0.00495	0.00417	0.00335	0.00206	0.000508952	-0.000101147
456.145	0.00496	0.00418	0.00336	0.00208	0.000566441	-4.71002e-05
456.729	0.00502	0.00422	0.00337	0.00211	0.000531355	-2.24266e-05
457.314	0.00498	0.00418	0.00336	0.00211	0.000490344	-5.24915e-05
457.898	0.00505	0.00419	0.00337	0.00208	0.0005481	-3.94868e-05
458.483	0.00506	0.0042	0.0034	0.00212	0.000543802	2.30742e-05
459.068	0.00502	0.00421	0.00342	0.0021	0.000582876	-1.19682e-05
459.652	0.00503	0.00424	0.0034	0.00214	0.000517196	-2.23301e-05
460.237	0.00506	0.00426	0.00341	0.00214	0.000542147	-2.57411e-05
460.822	0.00507	0.00425	0.00347	0.00215	0.000588165	2.3182e-05
461.407	0.00504	0.0042	0.00347	0.00215	0.000553049	-1.61212e-05
461.991	0.005	0.00424	0.00347	0.00218	0.000563953	-3.14295e-05
462.576	0.00503	0.00421	0.00348	0.00217	0.000574949	-1.74011e-05
463.161	0.00504	0.00421	0.00346	0.00218	0.000546878	-3.63063e-05
463.746	0.00504	0.00416	0.00345	0.00215	0.000523884	-2.59946e-05
464.331	0.00501	0.00424	0.00343	0.00214	0.000497378	6.99294e-05
464.916	0.00505	0.00422	0.00346	0.00217	0.000541865	4.65235e-05
465.501	0.00505	0.00424	0.00348	0.00219	0.000607595	-1.6175e-05
466.087	0.00504	0.00423	0.00345	0.00217	0.000541606	-8.85695e-06
466.672	0.00509	0.00427	0.00343	0.00219	0.000566997	1.15599e-05
467.257	0.00511	0.00425	0.00344	0.00218	0.000573509	1.15068e-05
467.842	0.00501	0.00419	0.00342	0.00211	0.000563221	4.28484e-05
468.427	0.00506	0.00422	0.00346	0.00215	0.000568235	9.96416e-05
469.013	0.00507	0.00426	0.00349	0.00227	0.000556488	5.89578e-05
469.598	0.00506	0.00423	0.00351	0.00227	0.000551968	5.80626e-05
470.184	0.00506	0.00423	0.00347	0.00218	0.000556857	4.04218e-05
470.769	0.00506	0.00428	0.00349	0.00221	0.000610178	8.62786e-05
471.354	0.00512	0.00426	0.00346	0.00218	0.000605839	3.80851e-05
471.94	0.00508	0.00424	0.00348	0.00215	0.000648666	9.90258e-05
472.526	0.0051	0.00422	0.00341	0.00218	0.000614065	9.16179e-05
473.111	0.00511	0.00421	0.00341	0.00218	0.000652459	2.89069e-05
473.697	0.00511	0.00423	0.00348	0.00218	0.00068473	4.71491e-05
474.282	0.00516	0.00425	0.00348	0.00224	0.000630708	8.45901e-05
474.868	0.00511	0.00428	0.00344	0.00221	0.000635132	2.35866e-05
475.454	0.00509	0.00425	0.00346	0.00222	0.000630326	9.93615e-05
476.04	0.00503	0.00421	0.00346	0.00222	0.000666422	5.61665e-05
476.625	0.00512	0.00423	0.00345	0.00224	0.000662719	5.93759e-05
477.211	0.00509	0.00429	0.00347	0.00227	0.00062365	-2.66013e-06
477.797	0.00508	0.00427	0.00344	0.00225	0.000622042	-4.03182e-05
478.383	0.0051	0.00424	0.00346	0.00233	0.000647064	4.13536e-05
478.969	0.00516	0.00424	0.00348	0.00235	0.000664707	0.000102567
479.555	0.00515	0.00424	0.0035	0.0023	0.000658114	5.22425e-05
480.141	0.00515	0.00422	0.0035	0.00232	0.000706152	6.78182e-05
480.727	0.0052	0.00423	0.00348	0.00234	0.000726182	6.2848e-05
481.313	0.00522	0.00425	0.00349	0.00232	0.000672467	3.8151e-05
481.899	0.00522	0.00429	0.00354	0.00231	0.000610478	4.54153e-05
482.486	0.00518	0.00426	0.00347	0.00227	0.000572477	9.66368e-05
483.072	0.00508	0.00421	0.00353	0.0023	0.000570946	8.24477e-05
483.658	0.00508	0.00418	0.00354	0.00225	0.000570783	5.89986e-05
484.244	0.00516	0.00423	0.00355	0.00225	0.000593247	7.96577e-05
484.831	0.00515	0.00425	0.00364	0.00233	0.000639217	0.00012194
485.417	0.00511	0.00423	0.00357	0.00234	0.000629245	9.02518e-05
486.004	0.00516	0.00423	0.00356	0.00233	0.000634605	7.9227e-05
486.59	0.00517	0.00425	0.00358	0.00224	0.000631292	5.87393e-05
487.177	0.00517	0.00418	0.00363	0.00234	0.000681457	8.11336e-06
487.763	0.00521	0.00424	0.00359	0.00237	0.000704916	5.31241e-05
488.35	0.00524	0.00419	0.00362	0.00235	0.000648067	0.000152434
488.936	0.00525	0.0042	0.00364	0.00234	0.000627578	0.000112822
489.523	0.0052	0.00426	0.00363	0.00233	0.000621791	0.000119891
490.11	0.00522	0.00423	0.0036	0.00236	0.000562909	9.09337e-05
490.696	0.00523	0.00418	0.00362	0.0024	0.000602169	8.39411e-05
491.283	0.00522	0.00421	0.0036	0.00239	0.00066193	0.000135881
491.87	0.0052	0.00423	0.00361	0.00234	0.000687919	9.75161e-05
492.457	0.00521	0.00424	0.00368	0.00242	0.00069111	0.000104843
493.044	0.00521	0.0042	0.00368	0.00241	0.000647097	4.431e-05
493.631	0.00524	0.00415	0.00369	0.00237	0.000653987	6.91938e-05
494.217	0.00521	0.00418	0.00368	0.00231	0.000670415	8.7885e-05
494.804	0.00515	0.00419	0.00365	0.00236	0.000601481	5.01552e-05
495.392	0.00516	0.00421	0.00364	0.00237	0.000652126	0.000142177
495.979	0.0052	0.00417	0.00362	0.00238	0.000678356	0.000145959
496.566	0.00523	0.00417	0.0036	0.00239	0.000694955	9.29339e-05
497.153	0.00528	0.00417	0.00366	0.00239	0.000667844	0.00017206
497.74	0.00522	0.00416	0.00368	0.00241	0.000637539	0.000172519
498.327	0.00519	0.00414	0.00369	0.00246	0.000658821	9.82028e-05
498.914	0.00519	0.00422	0.00369	0.00244	0.000702011	0.000147194
499.502	0.00522	0.00413	0.00363	0.00244	0.000676036	0.000104165
500.089	0.00525	0.00416	0.00364	0.00242	0.000674811	0.000168843
500.676	0.00525	0.00416	0.00367	0.00241	0.0006883	0.000145801
501.264	0.00521	0.00415	0.00363	0.00239	0.000642894	6.18796e-05
501.851	0.00522	0.00425	0.00363	0.00238	0.000670967	9.53843e-05
502.439	0.00521	0.00417	0.00361	0.00242	0.000726056	0.000182587
503.026	0.00524	0.0042	0.00362	0.00241	0.000673859	0.00015628
503.614	0.00526	0.00424	0.00367	0.00237	0.000689202	0.000208939
504.202	0.00526	0.00429	0.00359	0.00235	0.000640966	0.000178342
504.789	0.00525	0.00426	0.00359	0.00238	0.000575126	8.69061e-05
505.377	0.00525	0.00424	0.00362	0.0024	0.000641583	0.000119765
505.965	0.00523	0.00418	0.00359	0.00243	0.000658543	0.000134459
506.552	0.00526	0.00423	0.00364	0.00247	0.000714443	0.000227597
507.14	0.00531	0.00423	0.00365	0.00238	0.000791097	0.0001917
507.728	0.00527	0.00422	0.00353	0.00236	0.000744873	0.000160339
508.316	0.00524	0.00424	0.00356	0.00238	0.000749243	0.000210267
508.904	0.00526	0.00422	0.00355	0.00237	0.000717572	0.000164441
509.492	0.00524	0.00421	0.00359	0.00237	0.000702509	0.000156424
510.08	0.00516	0.00415	0.00354	0.00236	0.000663727	0.000158962
510.668	0.00515	0.00423	0.00351	0.00237	0.000697159	0.000213964
511.256	0.0052	0.00422	0.00357	0.00236	0.000753536	0.000216039
511.844	0.00523	0.0042	0.00358	0.00234	0.00076092	0.000256359
512.432	0.00524	0.00418	0.00361	0.00241	0.000701935	0.000218235
513.02	0.00518	0.00417	0.00357	0.00239	0.000643924	0.000217625
513.608	0.00515	0.00423	0.00359	0.00235	0.000711117	0.000154778
514.196	0.00517	0.00422	0.00356	0.00232	0.000660741	0.00011291
514.785	0.00517	0.00422	0.00354	0.00241	0.000739472	0.000198713
515.373	0.00519	0.00421	0.00353	0.00232	0.000710895	0.00024178
515.961	0.00519	0.00419	0.00349	0.0023	0.00079511	0.000269661
516.55	0.00522	0.00428	0.00347	0.00233	0.00085882	0.000310272
517.138	0.00524	0.00424	0.00348	0.00231	0.000838451	0.000254069
517.727	0.00521	0.00414	0.00353	0.00229	0.000776552	0.000197936
518.315	0.00516	0.00419	0.00354	0.00233	0.000824618	0.000177157
518.904	0.00519	0.00426	0.00345	0.00233	0.000751082	0.000164157
519.492	0.00521	0.00422	0.00346	0.00236	0.000763592	0.000208051
520.081	0.00512	0.00422	0.00347	0.00233	0.000793871	0.000206464
520.67	0.00516	0.00411	0.00341	0.00236	0.000781489	0.000172384
521.258	0.0052	0.00421	0.00344	0.00236	0.000792702	0.000316124
521.847	0.00522	0.00416	0.00342	0.00229	0.000849946	0.000356679
522.436	0.00516	0.00419	0.00342	0.00228	0.000801288	0.000285687
523.025	0.00503	0.00415	0.00339	0.00231	0.00073301	0.000190285
523.614	0.00509	0.00416	0.00342	0.00232	0.000706445	0.000243898
524.202	0.00516	0.00414	0.00344	0.00232	0.000710946	0.000228858
524.791	0.00509	0.00409	0.00341	0.00226	0.000810287	0.000262867
525.38	0.00511	0.00417	0.00336	0.00226	0.000877029	0.000247624
525.969	0.00512	0.00428	0.00333	0.00231	0.000876307	0.000225594
526.558	0.0051	0.00417	0.00331	0.00238	0.000874232	0.000242302
527.148	0.00508	0.00416	0.00332	0.00226	0.000827378	0.000173024
527.737	0.00513	0.0042	0.00331	0.00231	0.000865834	0.000156194
528.326	0.00512	0.00423	0.00334	0.0024	0.000843545	0.000248643
528.915	0.0051	0.00418	0.00344	0.00239	0.000821461	0.000245939
529.504	0.00509	0.00419	0.00337	0.00232	0.000804656	0.000224231
530.093	0.00509	0.00411	0.00334	0.00228	0.000827149	0.000296393
530.683	0.00515	0.00412	0.00333	0.00231	0.000731765	0.000210657
531.272	0.00517	0.00416	0.00332	0.00232	0.00080845	0.000208187
531.862	0.00519	0.00415	0.00332	0.00225	0.000835084	0.000224913
532.451	0.00519	0.00413	0.00333	0.00229	0.000870708	0.000288978
533.04	0.00519	0.00413	0.00324	0.00222	0.000911316	0.000310603
533.63	0.00525	0.00419	0.00322	0.0022	0.00080571	0.000302492
534.219	0.00508	0.00415	0.00324	0.00224	0.000807632	0.000201245
534.809	0.00501	0.00414	0.00322	0.00222	0.000772337	0.000173979
535.399	0.00503	0.00414	0.00321	0.00227	0.000890167	0.000288537
535.988	0.0051	0.00412	0.00318	0.00227	0.00091358	0.000231798
536.578	0.00504	0.00402	0.0032	0.00228	0.000877536	0.00021274
537.168	0.00502	0.00409	0.0032	0.0022	0.000828853	0.000276212
537.757	0.00512	0.00411	0.0033	0.00235	0.00081957	0.00031679
538.347	0.00516	0.00416	0.00325	0.00233	0.000918521	0.000486784
538.937	0.00501	0.00417	0.00322	0.00224	0.000926605	0.000372322
539.527	0.00503	0.00415	0.0032	0.00221	0.000895523	0.000332014
540.117	0.00509	0.00406	0.00306	0.00217	0.000836455	0.0001752
540.707	0.00518	0.00396	0.00315	0.00212	0.000848201	0.000312104
541.297	0.00514	0.00407	0.0032	0.00222	0.000875203	0.000357795
541.887	0.00507	0.00425	0.00333	0.00227	0.000825523	0.0003527
542.477	0.00507	0.00402	0.0032	0.00215	0.000750948	0.000215866
543.067	0.00525	0.00401	0.00314	0.0022	0.000795938	0.000340974
543.657	0.0051	0.00407	0.00315	0.00217	0.00083492	0.000247034
544.247	0.00506	0.00417	0.00316	0.0022	0.000822458	0.000275773
544.838	0.00506	0.00412	0.00306	0.00224	0.000929084	0.0002426
545.428	0.00498	0.00405	0.00315	0.00215	0.000840575	0.000392664
546.018	0.00502	0.00411	0.00316	0.00223	0.000808166	0.000403562
546.609	0.0051	0.00405	0.00314	0.00221	0.000872056	0.000459585
547.199	0.00505	0.00406	0.00309	0.00217	0.00083682	0.000378486
547.789	0.00495	0.00403	0.00321	0.0021	0.000824591	0.000294708
548.38	0.00494	0.00403	0.00322	0.00216	0.000831839	0.000298356
548.97	0.00503	0.00408	0.0032	0.00224	0.000819563	0.000377442
549.561	0.00511	0.00412	0.00311	0.00219	0.00073461	0.00032764
550.151	0.00495	0.00404	0.00301	0.00225	0.000736007	0.000305922
550.742	0.00492	0.00388	0.00299	0.00219	0.000878972	0.000435167
551.333	0.00504	0.00392	0.00304	0.00216	0.000931304	0.000486264
551.923	0.00501	0.00403	0.00304	0.00211	0.000943042	0.000440627
552.514	0.00492	0.00397	0.00306	0.00221	0.000771264	0.000353942
553.105	0.00502	0.00402	0.00299	0.00212	0.000802046	0.000307912
553.696	0.00509	0.00405	0.00304	0.00201	0.000967607	0.000345735
554.286	0.00487	0.00388	0.00297	0.00209	0.000783496	0.000308903
554.877	0.00487	0.00388	0.00298	0.00217	0.000790966	0.000298904
555.468	0.00486	0.00393	0.00295	0.00215	0.000650108	0.000141421
556.059	0.00495	0.00385	0.00291	0.00219	0.00090901	0.000227066
556.65	0.00497	0.00383	0.00302	0.00205	0.000938263	0.000236724
557.241	0.0049	0.00387	0.00298	0.00207	0.000844424	0.000277302
557.832	0.00482	0.004	0.003	0.00218	0.000898417	0.000291688
558.423	0.0049	0.00392	0.00299	0.00215	0.000845794	0.000380639
559.014	0.0048	0.00378	0.00301	0.00207	0.000703332	0.000298768
559.605	0.00492	0.00391	0.00306	0.00203	0.000845939	0.000316093
560.197	0.005	0.00389	0.003	0.00223	0.000844902	0.000462145
560.788	0.00488	0.00383	0.00299	0.00229	0.000813635	0.000354293
561.379	0.00493	0.00391	0.00278	0.00215	0.00103	0.000258885
561.971	0.00497	0.00399	0.00294	0.00211	0.00087112	0.000255208
562.562	0.00494	0.00387	0.00291	0.00219	0.000999662	0.000412704
563.153	0.005	0.00391	0.003	0.00205	0.000869447	0.000334875
563.745	0.00498	0.0039	0.00297	0.00213	0.000909585	0.000375945
564.336	0.00496	0.00392	0.00301	0.00207	0.000961739	0.00026413
564.928	0.00496	0.00399	0.00299	0.00195	0.000949025	0.000276683
565.519	0.00493	0.004	0.00295	0.00205	0.000783351	0.000292626
566.111	0.00485	0.00392	0.00283	0.00214	0.000810844	0.000166384
566.703	0.00486	0.00389	0.00285	0.00184	0.000896847	0.000295893
567.294	0.00487	0.0037	0.00295	0.00206	0.00108	0.00034517
567.886	0.00497	0.00382	0.00293	0.00217	0.000917741	0.00035605
568.478	0.00487	0.00385	0.00278	0.00207	0.000756407	0.000289983
569.069	0.00484	0.00382	0.0028	0.00207	0.000900236	0.000207214
569.661	0.00492	0.00371	0.00297	0.00204	0.000907177	0.00030735
570.253	0.00491	0.00373	0.00283	0.00208	0.000872521	0.000121181
570.845	0.00474	0.00391	0.00279	0.00207	0.000625328	0.000141275
571.437	0.00465	0.00384	0.00274	0.00217	0.000635798	0.000283929
572.029	0.00474	0.00373	0.00267	0.00193	0.000737553	0.000231919
572.621	0.00489	0.0039	0.00282	0.0021	0.00094446	0.000211099
573.213	0.00488	0.00392	0.00292	0.00213	0.000941891	0.00050342
573.805	0.00476	0.00373	0.00271	0.00197	0.000927344	0.000369507
574.397	0.00472	0.0036	0.00269	0.00201	0.000626646	0.000338635
574.989	0.00485	0.00368	0.00278	0.00199	0.00070126	0.000363726
575.581	0.00477	0.00372	0.00291	0.0019	0.000685427	0.000469406
576.174	0.00472	0.00376	0.00278	0.0019	0.000783811	0.000463178
576.766	0.00482	0.00375	0.00277	0.0019	0.000778299	0.000127298
577.358	0.00464	0.00377	0.00282	0.00199	0.000774611	0.000378665
577.951	0.00467	0.00381	0.00275	0.00196	0.000689914	0.000464987
578.543	0.00472	0.00375	0.00295	0.00215	0.000849534	0.000384408
579.135	0.0048	0.00367	0.00297	0.00216	0.00082369	0.000393507
579.728	0.00481	0.00376	0.0031	0.00194	0.000941468	0.000199262
580.32	0.00499	0.0039	0.0031	0.00211	0.000947241	0.000278261
580.913	0.0047	0.00375	0.00277	0.00199	0.000723452	0.000309373
581.505	0.00478	0.00382	0.0027	0.0021	0.00078056	0.000185616
582.098	0.00475	0.00377	0.00273	0.00208	0.000805728	0.000261585
582.691	0.00465	0.00369	0.00275	0.00204	0.000954159	0.000438571
583.283	0.00457	0.00375	0.00267	0.00202	0.00082871	0.000367553
583.876	0.00454	0.00379	0.0027	0.00196	0.000848675	0.000168279
584.469	0.00464	0.00392	0.00292	0.00193	0.000834872	0.000388933
585.062	0.00472	0.00364	0.00282	0.00199	0.000937197	0.000444858
585.655	0.00461	0.00383	0.00269	0.00179	0.00108	0.000378183
586.247	0.00461	0.00374	0.00279	0.00217	0.00112	0.000510291
586.84	0.00458	0.00373	0.00295	0.00217	0.00113	0.000645398
587.433	0.00478	0.00377	0.00272	0.00191	0.00102	0.000404594
588.026	0.00465	0.00385	0.00271	0.0021	0.000770207	0.000291579
588.619	0.00468	0.00376	0.00262	0.00224	0.00082892	0.00013833
589.212	0.00483	0.00353	0.00283	0.00237	0.00104	0.000509214
589.806	0.00484	0.00373	0.00269	0.00254	0.00071826	0.000514144
590.399	0.00482	0.00356	0.00282	0.00208	0.00093926	0.000419914
590.992	0.00485	0.00351	0.00275	0.00202	0.000818581	0.000400919
591.585	0.00475	0.00362	0.00282	0.00218	0.000727088	0.000377702
592.178	0.00467	0.00348	0.00273	0.00194	0.000548749	0.000309975
592.772	0.00453	0.00328	0.00256	0.00216	0.00065131	0.000118532
593.365	0.0045	0.00326	0.00283	0.00212	0.000721184	0.00056418
593.958	0.00468	0.00345	0.00287	0.00222	0.000509531	0.000406076
594.552	0.00477	0.00366	0.00292	0.00239	0.0007594	0.000237994
595.145	0.00447	0.00365	0.00273	0.00206	0.000634067	0.000149626
595.739	0.00454	0.0036	0.0026	0.00216	0.000811393	0.000370066
596.332	0.00462	0.0036	0.00253	0.00193	0.000808811	0.000336277
596.926	0.00443	0.0038	0.00264	0.00219	0.000493687	0.000581576
597.519	0.00438	0.00356	0.00248	0.00204	0.000852501	0.000348416
598.113	0.00435	0.00346	0.00268	0.00196	0.000646181	0.000434036
598.707	0.00478	0.0035	0.00253	0.00177	0.000680837	0.000405025
599.3	0.00461	0.00369	0.00286	0.00188	0.000769934	0.000291094
599.894	0.0047	0.00389	0.00278	0.00204	0.000889646	0.000292188
600.488	0.00483	0.0036	0.00266	0.00197	0.000716461	0.000537966
601.082	0.00473	0.00369	0.00264	0.00205	0.000719049	0.000495649
601.676	0.00462	0.00371	0.00245	0.0022	0.000602722	0.000274877
602.27	0.00478	0.00363	0.00263	0.00224	0.000345315	0.000311795
602.864	0.00472	0.00321	0.00278	0.00229	0.000595797	0.000180762
603.458	0.00418	0.00322	0.00269	0.00196	0.000595053	3.13747e-05
604.052	0.00454	0.00352	0.0028	0.00211	0.000599925	7.5751e-05
604.646	0.0045	0.00339	0.00285	0.00196	0.000798364	8.70062e-05
605.24	0.00444	0.00352	0.00268	0.00191	0.000735509	0.000205408
605.834	0.00451	0.00384	0.00269	0.00183	0.000911365	0.000449814
606.428	0.00451	0.00357	0.00272	0.00188	0.00112	9.3847e-05
607.022	0.00446	0.00361	0.0025	0.00199	0.00093882	0.000228014
607.617	0.00465	0.0037	0.0025	0.00218	0.00117	0.000395673
608.211	0.00458	0.00339	0.00263	0.00163	0.000914111	0.00016935
608.805	0.00458	0.00351	0.0026	0.00205	0.000893265	6.75168e-05
609.399	0.00424	0.00367	0.00257	0.00172	0.000815303	0.000215214
609.994	0.00407	0.00352	0.00223	0.00193	0.00064607	0.000198387
610.588	0.00436	0.00351	0.00249	0.00224	0.000738069	0.000164637
611.183	0.00424	0.00349	0.00237	0.0021	0.000440627	0.000232782
611.777	0.00448	0.00351	0.00227	0.00212	0.000562455	0.000367028
612.372	0.00447	0.00369	0.00234	0.00176	0.000413618	-0.000109244
612.966	0.0044	0.00341	0.00234	0.0017	0.000171683	-1.30752e-05
613.561	0.00465	0.00337	0.00245	0.00188	0.000608014	0.000669004
614.156	0.00413	0.00351	0.00247	0.00138	0.000584325	0.000185932
614.75	0.00429	0.00351	0.00245	0.00159	0.000650106	1.87773e-05
615.345	0.0043	0.00309	0.0022	0.00199	0.00105	0.000645078
615.94	0.00465	0.0031	0.00226	0.00174	0.00090271	0.000658776
616.535	0.00457	0.00312	0.00277	0.00179	0.000987851	0.000412695
617.13	0.00413	0.00342	0.0023	0.00197	0.00077847	0.000283809
617.725	0.00428	0.00314	0.00266	0.00177	0.00088692	0.000313953
618.32	0.00441	0.00321	0.00246	0.00161	0.00109	-3.41138e-05
618.914	0.00467	0.00289	0.00217	0.00158	0.00123	7.81469e-06
619.509	0.00433	0.00299	0.00257	0.00113	0.000744891	0.000523292
620.105	0.00443	0.00343	0.00259	0.00158	0.000741192	0.00049219
620.7	0.00437	0.00338	0.00259	0.00153	0.000685025	0.000238226
621.295	0.00432	0.00313	0.00259	0.00146	0.000449534	0.000487753
621.89	0.00452	0.00334	0.00287	0.00163	0.00101	0.000169139
622.485	0.00389	0.00299	0.00276	0.00183	0.000991118	-0.000375364
623.08	0.00409	0.00305	0.00243	0.00208	0.000565586	0.000236833
623.676	0.00462	0.00304	0.00264	0.00165	0.000444551	0.00103
624.271	0.00441	0.00344	0.00259	0.00154	0.000596178	0.000981248
624.866	0.00449	0.00341	0.0026	0.00124	0.00116	0.000696758
625.462	0.00408	0.00299	0.00302	0.00147	0.000519136	0.000233073
626.057	0.00413	0.00342	0.00264	0.00208	0.000785885	0.000737687
626.653	0.0039	0.00333	0.00257	0.00192	0.000785801	0.000735278
627.248	0.00379	0.00346	0.00229	0.00138	0.000766356	0.000168352
627.844	0.00385	0.00322	0.00207	0.00138	0.000924872	0.000201574
628.439	0.0041	0.00367	0.0021	0.00178	0.000445916	0.00049642
629.035	0.00426	0.00311	0.00195	0.0013	0.00113	0.000790571
629.63	0.00459	0.00294	0.00182	0.00226	0.000343272	0.000603945
630.226	0.00442	0.00304	0.00227	0.00239	0.00101	0.000608205
630.822	0.00423	0.00337	0.00251	0.00236	0.000801405	0.000586584
631.418	0.00398	0.00311	0.00241	0.00107	9.1011e-05	1.04059e-05
632.013	0.00385	0.00314	0.00182	0.000481255	0.000563187	-0.000498817
632.609	0.0041	0.00328	0.00219	0.000989786	0.000621305	0.000435335
633.205	0.00373	0.00393	0.00265	0.00233	0.000707673	0.000441708
633.801	0.00399	0.00344	0.00229	0.00258	0.000674951	0.000507711
634.397	0.00403	0.00297	0.00223	0.00263	-6.33464e-05	0.000428643
634.993	0.00376	0.00323	0.00207	0.0018	0.000648212	-0.000118202
635.589	0.00407	0.00322	0.00183	0.00217	0.000363226	0.000851566
636.185	0.00436	0.00253	0.00205	0.00176	-6.39909e-05	0.000268063
636.781	0.00419	0.00344	0.00236	0.000832053	0.000806798	0.000390769
637.377	0.00488	0.00351	0.0022	0.00134	0.000701752	0.000217966
637.974	0.00404	0.00279	0.00261	0.00182	0.000120535	-0.00014252
638.57	0.0043	0.0031	0.00264	0.00172	0.000911006	-0.000307949
639.166	0.00362	0.00335	0.00323	0.00134	0.000368151	9.07026e-06
639.762	0.00383	0.00274	0.00256	0.00111	0.000225811	0.000414099
640.359	0.00382	0.00198	0.00157	0.0013	0.000399918	0.000383915
640.955	0.00418	0.00259	0.00243	0.000974299	0.000162812	0.000215002
641.552	0.00385	0.00265	0.00247	0.00174	-0.000242472	0.000393454
642.148	0.00357	0.00302	0.00223	0.0024	-7.24615e-05	0.0006782
642.744	0.00362	0.00331	0.0015	0.00168	9.75486e-05	-0.000219499
643.341	0.00469	0.00342	0.00176	0.0017	0.00057375	0.000301308
643.938	0.0049	0.00323	0.0021	0.00109	0.000297942	0.000653035
644.534	0.00422	0.00275	0.0023	0.0016	-0.00109	0.00086737
645.131	0.00384	0.0026	0.00157	0.00223	-0.000467274	0.000390841
645.727	0.00375	0.00319	0.00223	0.00206	0.00108	-0.000644532
646.324	0.00497	0.00267	0.00264	0.00166	0.0012	0.000791366
646.921	0.0054	0.00286	0.003	0.00198	0.00126	0.000554318
647.518	0.00383	0.00334	0.00275	0.0023	0.000265682	0.000902489
648.115	0.00311	0.00288	0.00309	0.00199	0.00080017	0.000987258
648.711	0.0047	0.00328	0.0026	0.00165	0.000820404	0.000502625
649.308	0.00408	0.00405	0.00284	0.00118	3.9384e-05	0.000402657
649.905	0.00355	0.00334	0.00323	0.00143	0.000473003	0.000801209

## Sheet: Figure 3d
	U		U-MA		U-B
-2.24797	-0.00446	-1.97763	0.000885049	-2.03159	-0.00323
-1.99797	-0.01353	-1.72763	-0.00555	-1.78159	-0.00916
-1.74797	-0.01319	-1.47763	0.00774	-1.53159	0.00122
-1.49797	-0.0116	-1.22763	-0.00239	-1.28159	0.00246
-1.24797	0.00283	-0.97763	0.02398	-1.03159	0.000379139
-1.22797	0.00436	-0.95763	0.02713	-1.01159	0.000352767
-1.20682	0.00597	-0.93649	0.03046	-0.99045	0.000324884
-1.18446	0.00768	-0.91413	0.03215	-0.96809	0.000295403
-1.16082	0.00846	-0.89049	0.03063	-0.94445	0.000416783
-1.13583	0.00919	-0.8655	0.02902	-0.91945	0.000718031
-1.1094	0.00996	-0.83907	0.02732	-0.89303	0.00104
-1.08146	0.01077	-0.81113	0.02552	-0.86509	0.00137
-1.05192	0.01164	-0.78159	0.02362	-0.83555	0.00173
-1.02069	0.01255	-0.75035	0.02161	-0.80431	0.00211
-0.98766	0.01351	-0.71733	0.01949	-0.77129	0.0025
-0.95274	0.01453	-0.68241	0.01724	-0.73637	0.00292
-0.91583	-0.00859	-0.64549	0.00109	-0.69945	0.00293
-0.87679	-0.02185	-0.60646	-0.01728	-0.66042	-0.00463
-0.83552	-0.00698	-0.56519	-0.01598	-0.61915	-0.017
-0.79189	0.000289304	-0.52155	-0.01798	-0.57551	0.00168
-0.74575	-0.00453	-0.47542	0.01056	-0.52937	0.00918
-0.69697	0.00618	-0.42663	-0.00744	-0.48059	-0.00172
-0.64539	-0.02104	-0.37506	-0.01513	-0.42902	-0.0098
-0.59086	0.00513	-0.32053	-0.02642	-0.37449	0.00806
-0.5332	-0.000122268	-0.26287	0.00114	-0.31683	-0.00226
-0.47224	-0.01854	-0.20191	-0.00496	-0.25587	-0.00572
-0.40779	-0.01731	-0.13746	-0.00754	-0.19142	-0.00589
-0.33964	0.00138	-0.06931	0.02784	-0.12327	0.00407
-0.26759	0.00363	0.00274	0.0235	-0.05122	-0.00127
-0.19141	0.02382	0.07893	0.06883	0.02497	0.0303
-0.11086	0.00324	0.15947	0.09002	0.10551	0.07137
-0.0257	0.03446	0.24464	0.21641	0.19068	0.11814
0.06435	0.06303	0.33468	0.37458	0.28072	0.22919
0.15955	0.16056	0.42989	0.54005	0.37593	0.37401
0.26021	0.32715	0.53055	0.69221	0.47659	0.5451
0.36664	0.53473	0.63697	0.74159	0.58302	0.72274
0.47917	0.70057	0.7495	0.77357	0.69554	0.81081
0.59814	0.85514	0.86848	0.78221	0.81452	0.81147
0.72394	0.87929	0.99427	0.83893	0.94031	0.8467
0.85694	0.92041	1.12728	0.94606	1.07332	0.91985
0.99757	0.9437	1.2679	1	1.21394	0.98274
1.14625	0.99764	1.41658	0.95177	1.36263	1
1.30345	1	1.57379	0.87495	1.51983	0.96382
1.46967	0.96748	1.74	0.80152	1.68604	0.96336
1.64541	0.90634	1.91574	0.76908	1.86178	0.92971
1.83122	0.87565	2.10155	0.75216	2.04759	0.86614
2.02767	0.87573	2.29801	0.78556	2.24405	0.81737
2.23539	0.86958	2.50572	0.7852	2.45176	0.77516
2.45501	0.83384	2.72534	0.76453	2.67138	0.76107
2.68721	0.79382	2.95754	0.73291	2.90359	0.76894
2.93272	0.73384	3.20306	0.69367	3.1491	0.78185
3.1923	0.7393	3.46264	0.63065	3.40868	0.7849
3.46676	0.73648	3.73709	0.60995	3.68314	0.76398
3.75695	0.72311	4.02728	0.64231	3.97332	0.74714
4.06376	0.75245	4.33409	0.64132	4.28013	0.71834
4.38816	0.70123	4.65849	0.61167	4.60453	0.6853
4.73114	0.7066	5.00148	0.59994	4.94752	0.66032
5.09379	0.68591	5.36412	0.57501	5.31016	0.64679
5.47721	0.62464	5.74754	0.51982	5.69358	0.65933
5.88261	0.60112	6.15294	0.50614	6.09898	0.66356
6.31123	0.58826	6.58157	0.51453	6.52761	0.66854
6.76443	0.58204	7.03476	0.55479	6.9808	0.65591
7.24359	0.61189	7.51392	0.54701	7.45996	0.64136
7.75021	0.60204	8.02054	0.52822	7.96659	0.59691
8.28587	0.58537	8.5562	0.52836	8.50224	0.56676
8.85222	0.57566	9.12255	0.47805	9.06859	0.56497
9.45102	0.56278	9.72136	0.43616	9.6674	0.57273
10.0841	0.52132	10.3545	0.42798	10.3005	0.56634
10.7536	0.5012	11.0239	0.43562	10.9699	0.57155
11.4613	0.48864	11.7317	0.45488	11.6777	0.58413
12.2096	0.4558	12.48	0.44655	12.426	0.57181
13.0008	0.45201	13.2712	0.41977	13.2172	0.53925
13.8374	0.44466	14.1077	0.37967	14.0538	0.50818
14.7219	0.43581	14.9922	0.36078	14.9383	0.49068
15.6571	0.4379	15.9274	0.34506	15.8734	0.4804
16.6458	0.42323	16.9162	0.33091	16.8622	0.48078
17.6913	0.39635	17.9616	0.3349	17.9076	0.48459
18.7966	0.35412	19.0669	0.33698	19.013	0.47776
19.9653	0.34048	20.2356	0.32158	20.1817	0.47188
21.201	0.3059	21.4713	0.30495	21.4173	0.45235
22.5074	0.30711	22.7778	0.27709	22.7238	0.44201
23.8888	0.27622	24.1591	0.27552	24.1051	0.43036
25.3493	0.29629	25.6196	0.23633	25.5656	0.40215
26.8935	0.26022	27.1638	0.26666	27.1098	0.38948
28.5262	0.24972	28.7965	0.25309	28.7425	0.37976
30.2524	0.23615	30.5227	0.26498	30.4688	0.37383
32.0776	0.20044	32.3479	0.25918	32.294	0.36485
34.0074	0.16758	34.2777	0.26762	34.2237	0.36337
36.0477	0.15745	36.318	0.25576	36.2641	0.35955
38.205	0.15331	38.4753	0.24647	38.4214	0.34643
40.4859	0.13845	40.7563	0.20999	40.7023	0.33645
42.8975	0.10584	43.1679	0.21112	43.1139	0.32008
45.4474	0.10972	45.7177	0.21318	45.6638	0.30375
48.1433	0.1112	48.4136	0.22444	48.3597	0.30318
50.9938	0.10421	51.2641	0.23034	51.2101	0.29796
54.0076	0.10517	54.2779	0.22342	54.2239	0.2896
57.1941	0.10077	57.4644	0.20724	57.4104	0.29203
60.5632	0.06741	60.8335	0.19355	60.7796	0.29668
64.1254	0.07079	64.3957	0.15651	64.3417	0.28267
67.8917	0.05372	68.162	0.14748	68.1081	0.26563
71.8738	0.04278	72.1442	0.15348	72.0902	0.25165
76.0842	0.0659	76.3545	0.19767	76.3006	0.2359
80.5358	0.01943	80.8062	0.17033	80.7522	0.23227
85.2426	0.01596	85.5129	0.14538	85.459	0.22925
90.2191	0.02911	90.4894	0.12986	90.4354	0.23811
95.4807	0.04346	95.7511	0.14811	95.6971	0.23208
101.044	0.03887	101.314	0.15927	101.26	0.2309
106.926	0.04465	107.196	0.1555	107.142	0.22132
113.145	0.04168	113.415	0.1359	113.361	0.22863
119.72	0.01854	119.991	0.14536	119.937	0.21922
126.673	0.00351	126.943	0.14842	126.889	0.20798
134.023	-0.000274544	134.294	0.15571	134.24	0.19936
141.795	0.00671	142.066	0.10289	142.012	0.19616
150.013	0.0309	150.283	0.08839	150.229	0.19515
158.701	0.0167	158.971	0.12042	158.917	0.20796
167.887	0.02858	168.157	0.08184	168.103	0.20697
177.6	0.00675	177.87	0.10177	177.816	0.20136
187.869	0.02072	188.139	0.10631	188.085	0.19397
198.726	-0.00622	198.997	0.09567	198.943	0.181
210.206	0.01761	210.476	0.10523	210.423	0.19592
222.344	0.03185	222.614	0.13337	222.56	0.17415
235.177	0.02956	235.447	0.0763	235.394	0.184
248.746	0.01111	249.016	0.09536	248.962	0.18061
263.092	0.03426	263.363	0.09856	263.309	0.18216
278.261	0.0059	278.531	0.08332	278.477	0.17722
294.298	0.0082	294.569	0.11023	294.515	0.16759
311.255	0.01453	311.525	0.07456	311.471	0.17071
329.183	-0.00613	329.454	0.10112	329.4	0.17104
348.139	-0.02224	348.41	0.04468	348.356	0.13824
368.182	-0.01185	368.452	0.0892	368.398	0.15215
389.372	0.02701	389.643	0.04933	389.589	0.15006
411.777	-0.00832	412.048	0.07011	411.994	0.15225
435.466	-0.00781	435.737	0.08077	435.683	0.16447
460.513	0.00887	460.783	0.1016	460.729	0.14009
486.995	0.01198	487.265	0.09661	487.211	0.13812
514.995	-0.00392	515.265	0.04755	515.211	0.13844
544.599	-0.02789	544.869	0.03403	544.815	0.12459
575.899	-0.03283	576.17	0.06588	576.116	0.12148
608.994	-0.01791	609.264	0.03798	609.21	0.10424
643.984	-0.02135	644.255	0.0822	644.201	0.1069
680.981	-0.02723	681.251	0.09148	681.197	0.11703
720.097	-0.02614	720.367	0.05373	720.313	0.12531
761.454	-0.03367	761.725	0.04471	761.671	0.12147
805.182	-0.04228	805.453	0.07893	805.399	0.10952
851.416	-0.03646	851.686	0.04697	851.632	0.11182
900.299	-0.0403	900.57	0.0506	900.516	0.11333
951.984	-0.05345	952.254	0.05755	952.2	0.11211
1006.63	-0.04442	1006.9	0.03776	1006.85	0.10909
1064.41	-0.04108	1064.68	0.04541	1064.62	0.09188
1125.5	-0.03698	1125.77	0.06223	1125.71	0.11303
1190.09	-0.04152	1190.36	0.05818	1190.3	0.12003
1258.38	-0.04151	1258.65	0.04973	1258.6	0.09989
1330.58	-0.07632	1330.85	0.01856	1330.8	0.07104
1406.93	-0.08558	1407.2	0.01679	1407.14	0.07666
1487.64	-0.06597	1487.91	0.04366	1487.86	0.0765
1572.99	-0.04727	1573.26	0.03054	1573.2	0.0722
1663.22	-0.10632	1663.49	0.06083	1663.44	0.07927
1758.63	-0.04133	1758.9	0.04276	1758.84	0.08609
1859.5	-0.067	1859.77	0.02897	1859.71	0.08589
1966.15	-0.05251	1966.42	0.01796	1966.37	0.07535
2078.92	-0.04178	2079.19	-0.01055	2079.13	0.0667
2198.14	-0.03953	2198.41	0.00886	2198.36	0.07152
2324.2	-0.10255	2324.47	0.02221	2324.42	0.06096
2457.49	-0.08551	2457.76	0.01638	2457.7	0.06583
2598.41	-0.07126	2598.68	0.02854	2598.62	0.05276
2747.41	-0.13612	2747.68	0.03987	2747.62	0.06074
2904.94	-0.05178	2905.21	0.05502	2905.16	0.04598
3071.51	-0.05126	3071.78	0.01733	3071.72	0.05165
3247.61	-0.03377	3247.89	0.04467	3247.83	0.05846
3433.82	-0.0817	3434.09	0.03014	3434.03	0.06252
3630.69	-0.08156	3630.96	-0.01711	3630.9	0.04463
3838.84	-0.06432	3839.11	0.03251	3839.06	0.06054
4058.92	-0.10278	4059.19	0.02456	4059.14	0.06163
4291.62	-0.08015	4291.89	0.03199	4291.83	0.05152
4537.65	-0.0672	4537.92	0.00418	4537.86	0.04766
4797.77	-0.05615	4798.05	0.01187	4797.99	0.0486
5072.81	-0.03912	5073.08	0.0369	5073.03	0.04916
5363.61	-0.06475	5363.88	0.05581	5363.82	0.04686
5671.07	-0.10725	5671.34	0.02988	5671.29	0.04816
5996.15	-0.10876	5996.42	0.0291	5996.37	0.02994
6339.86	-0.07478	6340.13	0.06078	6340.08	0.04806
6703.27	-0.0729	6703.54	-0.00891	6703.48	0.03383
7087.5	-0.09117	7087.77	0.00626	7087.72	0.03711
7493.75	-0.02761	7494.02	0.01053	7493.97	0.03876

## Sheet: Figure 3e
Figure 3e
		B	MA	U	MA-U
	E(T1)	7.8	5.17	3.762	3.607
	E(T2)	8.098	5.535	4.727	4.359
	E(S1)	8.138	6.122	5.106	4.742
	E(S1-T1)	0.338	0.952	1.344	1.135
	SOC(S1-T1)	0.02	0.04	19.4	26.6
	E(S1-T2)	0.04	0.587	0.379	0.383
	SOC(S1-T2)	0.35	0	0.04	0.21

## Sheet: Figure 4a S. mutans
Figure 4a S. mutans
Log10 CFU
Control	5.65897	5.77085	5.72263	5.74819	5.70927	5.6902
U-MA	5.66087	5.73719	5.78675	5.70927	5.72917	5.71433
U-B	5.73719	5.76343	5.70757	5.69548	5.67943	5.62941
Light	5.70927	5.69723	5.76042	5.6149	5.67578	5.75128
U-MA+L	3.73078	3.77379	3.88081	3.76938	3.74663	3.7574
U-B+L	3.77232	4.02531	3.88081	3.9345	3.95424	4.06446

## Sheet: Figure 4a S. aureus
Figure 4a S. aureus
Log10 CFU
Control	7.43775	7.34635	7.39445	7.48001	7.4216	7.38021
U-MA	7.42814	7.39794	7.4014	7.44405	7.35411	7.48855
U-B	7.45332	7.37658	7.41497	7.31806	7.40824	7.4183
Light	7.39794	7.43457	7.37658	7.40483	7.31387	7.45332
U-MA+L	5.30103	5.25527	5.29226	5.26951	5.35411	5.31387
U-B+L	5.48572	5.54407	5.46835	5.51587	5.52634	5.50243

[truncated: 6 more sheets: Figure 4a E. coli, Figure 4a C. albicans, Figure 4c S. mutans, Figure 4c S. aureus, Figure 4c E. coli, Figure 4c C. albicans]
